# Supplementary material for: Multi-domain and complex protein structure prediction using inter-domain interactions from deep learning
Source: Commun Biol. 2023 Dec 1;6:1221. doi: 10.1038/s42003-023-05610-7 (PMC10692239; doi:10.1038/s42003-023-05610-7)
Supplement: Supplementary file 3 — Supplementary Data 1 [file 42003_2023_5610_MOESM3_ESM.xlsx]

## Sheet: full-chain prediction
protein ID	AF2 domain	PA domain	AlphaFold2		DeepAssembly (AF2 domain)		DeepAssembly
	TM-score	TM-score	RMSD	TM-score	RMSD	TM-score	RMSD	TM-score
1cjyA	0.986919	0.987602	1.43098	0.985292	1.38357	0.987179	1.34048	0.987787
1efdN	0.991681	0.985533	0.475869	0.995809	0.468615	0.995977	0.55688	0.993261
1fjrA	0.960413	0.959657	0.970387	0.973592	0.867709	0.979167	0.863357	0.979114
1mkfA	0.564375	0.644505	17.6378	0.396674	11.0213	0.616491	9.47905	0.709401
1mkmB	0.966163	0.967004	1.40078	0.951115	16.668	0.693633	16.2864	0.694472
1pprM	0.991036	0.986257	0.500242	0.994114	0.476707	0.994655	0.600139	0.991579
1prrA	0.866665	0.867126	1.88767	0.891507	1.55986	0.923629	1.54055	0.925027
1q19A	0.976205	0.959231	1.08983	0.983868	0.902068	0.987929	1.37673	0.977897
1r71B	0.957286	0.975029	0.714647	0.970689	0.94218	0.94889	0.888716	0.954483
1rh1A	0.974719	0.978263	1.92147	0.956471	1.91353	0.956998	1.53924	0.976364
1sp3A	0.988461	0.997884	1.01596	0.990837	1.01338	0.990933	0.260465	0.998822
1vz6A	0.98294	0.984517	0.845932	0.991267	0.849068	0.991497	0.813403	0.992193
1w3aA	0.928527	0.935375	2.32279	0.904305	1.89218	0.939431	1.7396	0.948846
1wv3A	0.950529	0.941229	1.08218	0.963991	1.18423	0.957093	1.2137	0.955329
1x9yA	0.947551	0.942179	3.54783	0.955134	3.36739	0.955692	2.62243	0.954628
1yiqA	0.986677	0.991201	0.550117	0.996433	0.519394	0.99686	0.486268	0.997159
1zbuB	0.784512	0.768297	14.2199	0.739329	12.4875	0.739211	10.2426	0.718659
1ze1A	0.933701	0.932511	5.08362	0.916427	5.07518	0.917407	5.07514	0.917323
2c1yA	0.976995	0.978619	4.31283	0.691041	5.97605	0.616707	6.05682	0.613267
2cxcA	0.957	0.966048	0.810811	0.971276	0.730848	0.977012	0.584441	0.983159
2d1cA	0.976259	0.977814	1.69897	0.963988	1.61673	0.967569	1.49843	0.974012
2e9hA	0.842532	0.845168	2.24267	0.910945	2.16369	0.919422	2.14851	0.921154
2e9xB	0.967118	0.979254	0.842042	0.973754	0.770555	0.97787	0.607855	0.985419
2ew9A	0.882547	0.881053	5.70556	0.589282	2.49073	0.797163	2.57767	0.787931
2fd5A	0.952851	0.955541	1.35856	0.968474	1.44786	0.966204	1.26964	0.976652
2gh8A	0.938552	0.93115	2.41322	0.941338	1.93326	0.962309	2.20688	0.951604
2gt1A	0.986755	0.989259	0.93111	0.981084	0.581004	0.992481	0.537039	0.993602
2gzaC	0.974808	0.96103	1.21641	0.975425	1.24189	0.974702	1.52686	0.96458
2hjqA	0.837007	0.830422	9.54456	0.469471	1.39155	0.929248	3.12627	0.68856
2hwjA	0.963415	0.965268	1.41773	0.970253	1.40791	0.97082	1.3778	0.972693
2ijd1	0.987899	0.987259	12.3499	0.747515	0.683811	0.994214	0.825844	0.991678
2jz4A	0.780249	0.780467	11.624	0.471282	8.27267	0.581993	17.8376	0.462777
2kdyA	0.712904	0.711488	8.81517	0.598316	8.85264	0.596622	8.19572	0.595945
2kn4A	0.820283	0.813125	11.4853	0.507097	19.5742	0.495744	19.5932	0.490781
2mbgA	0.863565	0.863215	4.89823	0.766733	1.96403	0.937206	2.01247	0.935398
2nsfA	0.995053	0.996827	0.322466	0.996901	0.30109	0.997298	0.260588	0.99797
2nykA	0.983713	0.983713	0.584817	0.991484	0.577717	0.991632	0.517123	0.993067
2o6yA	0.998732	0.998943	0.205371	0.999357	0.227372	0.99921	0.217043	0.999278
2qfiA	0.666351	0.664895	4.97063	0.728693	5.09667	0.703328	5.14562	0.700321
2qygA	0.986076	0.987241	0.621838	0.993457	0.640688	0.993033	0.614321	0.99356
2r5wB	0.971224	0.971224	1.17404	0.978365	1.26295	0.976228	1.16048	0.979219
2uu7A	0.987567	0.976539	0.536513	0.994406	0.530174	0.994545	0.699977	0.990412
2x8kC	0.946245	0.941271	1.24532	0.966416	1.28593	0.963497	1.36084	0.959306
2yilA	0.860192	0.869416	11.3772	0.622803	10.661	0.623983	10.5754	0.621184
2yrqA	0.714737	0.715189	13.6071	0.417674	11.9469	0.456988	11.9592	0.433025
3a45A	0.983589	0.985032	0.71177	0.988881	0.669567	0.990108	0.64249	0.990865
3aqkA	0.936152	0.937739	1.48038	0.967121	1.4762	0.967045	1.48851	0.967529
3aujG	0.933345	0.931615	0.701094	0.975739	0.624443	0.980736	0.643054	0.979575
3b2zF	0.945175	0.951488	1.48279	0.963162	1.33599	0.972234	1.25878	0.975577
3bt3A	0.965955	0.951982	0.941324	0.974124	1.62569	0.914126	1.67758	0.919996
3craA	0.926144	0.908537	2.45873	0.933216	2.32894	0.934091	1.92254	0.934528
3eo5A	0.941615	0.919413	1.4297	0.947667	1.37535	0.953939	1.84164	0.911391
3errA	0.965507	0.969175	3.62433	0.846384	2.94482	0.88987	2.00424	0.945365
3g79A	0.964797	0.965922	2.64897	0.917142	1.69929	0.970782	1.58477	0.971783
3h2tA	0.870722	0.875355	2.03982	0.929752	1.77271	0.946631	1.64749	0.953642
3hcsA	0.966907	0.968606	0.864008	0.969985	0.778288	0.974869	0.762901	0.976346
3i2dA	0.896875	0.896875	5.21882	0.851332	4.85231	0.898215	0.731723	0.990536
3ifrA	0.992084	0.991523	0.734213	0.991821	0.638636	0.993922	0.68266	0.993008
3j7aK	0.968359	0.966511	0.57884	0.981714	0.595589	0.980708	0.615449	0.979547
3kjpA	0.995192	0.990623	0.377952	0.996637	0.309774	0.997722	0.57792	0.99398
3kt1A	0.989634	0.993588	0.972704	0.989154	0.888167	0.990502	0.750506	0.993016
3kzwA	0.985357	0.986867	0.823515	0.990831	0.804915	0.991263	0.816305	0.99147
3ld1A	0.616621	0.647159	11.6516	0.631771	14.5708	0.621531	16.9348	0.643329
3me4A	0.833887	0.834571	5.55323	0.600034	5.11053	0.629918	5.70848	0.602639
3ml4C	0.932681	0.934867	1.28372	0.957383	1.2905	0.957807	1.22991	0.960162
3mx2B	0.963913	0.935822	18.9211	0.638264	18.9116	0.637575	19.0924	0.61401
3nt8A	0.986536	0.988401	1.07299	0.980688	0.730617	0.991894	0.693295	0.993005
3pcsB	0.959133	0.959816	1.45694	0.976232	1.45657	0.976758	1.34704	0.980189
3po3S	0.804642	0.813494	2.6667	0.826586	2.68853	0.8235	2.82014	0.812359
3qavA	0.98097	0.981841	0.640147	0.987451	0.964938	0.971624	0.934466	0.973031
3qtdA	0.982189	0.981633	1.0396	0.9877	1.07549	0.986768	1.17474	0.986054
3rh7A	0.981305	0.981305	0.914554	0.987125	0.914525	0.987332	1.75081	0.963671
3t7jA	0.979069	0.98687	0.831789	0.98411	0.820766	0.984558	0.621479	0.990484
3u0oB	0.883203	0.883238	3.33252	0.903495	3.40501	0.902604	3.38036	0.9029
3u9gA	0.937906	0.925787	1.66376	0.975706	1.69064	0.975604	1.81836	0.966428
3uitD	0.813798	0.830612	14.1834	0.484106	17.4001	0.45807	16.8648	0.480899
3v7oB	0.969106	0.938743	5.74398	0.648413	13.004	0.619069	13.2353	0.596839
3vr8B	0.970608	0.973828	0.992143	0.97786	0.993933	0.978098	0.924691	0.980865
4acoA	0.956528	0.961926	1.54562	0.979756	1.48142	0.982311	1.41274	0.984893
4bfiB	0.890288	0.906001	2.64048	0.903569	3.46608	0.830942	3.1911	0.850317
4cczA	0.990548	0.983485	0.921247	0.99265	0.888399	0.993379	1.20922	0.987879
4d0nB	0.979702	0.985886	1.00044	0.982417	0.975419	0.98341	0.761651	0.989881
4dj3A	0.967008	0.968651	1.22341	0.977445	1.18045	0.979059	1.18166	0.979994
4eogA	0.977911	0.983525	1.40183	0.986212	1.39424	0.986358	1.28797	0.989972
4etxA	0.923751	0.930045	3.20187	0.92836	2.96242	0.9391	2.86122	0.945033
4fkcA	0.967094	0.967652	1.68392	0.972902	1.7896	0.964714	1.74554	0.9681
4fxkC	0.856423	0.860546	8.79077	0.605166	8.62286	0.643699	8.20761	0.636058
4gslA	0.976887	0.965227	1.98692	0.9774	2.07983	0.978809	2.84241	0.96462
4nj5A	0.980125	0.984144	1.13605	0.988348	1.13206	0.988471	0.904467	0.991158
4opaB	0.955933	0.955933	15.3179	0.614528	2.66469	0.822037	2.78178	0.812545
4qkuB	0.984576	0.98355	0.646272	0.993684	0.659746	0.99334	0.665022	0.993227
4up9A	0.973574	0.982699	1.5881	0.967332	1.79171	0.958374	1.29676	0.977595
1hx6B	0.972533	0.968172	1.65285	0.979934	1.64989	0.980068	1.81603	0.975766
1nh2D	0.977625	0.963191	0.82223	0.986608	0.847823	0.984013	0.863774	0.979284
1qwrA	0.976504	0.973314	0.519531	0.994284	0.51284	0.994444	0.636374	0.991391
1rktA	0.905621	0.911531	3.03656	0.881685	2.57375	0.90905	2.0421	0.922117
2qp2A	0.988183	0.997723	0.577529	0.995345	0.539474	0.996055	0.223122	0.999235
2x7iA	0.891321	0.863538	3.71643	0.913872	3.76548	0.904061	3.87437	0.883688
3ajvA	0.948337	0.951412	1.43982	0.963499	1.45658	0.966113	1.28187	0.968984
3b7wA	0.980513	0.992603	1.77474	0.986565	10.3277	0.823746	10.1509	0.832209
3d30A	0.981325	0.996992	0.633562	0.986217	0.56668	0.988961	0.387744	0.996191
3hyiA	0.978479	0.976191	9.4861	0.726303	1.15229	0.970219	1.03441	0.975753
3isqA	0.98205	0.993112	0.792098	0.988165	0.783949	0.988402	0.470172	0.995632
3k1rA	0.94699	0.972144	1.28278	0.958937	1.23119	0.966694	0.727167	0.982013
3kh5A	0.959841	0.95995	1.12014	0.972166	1.07831	0.97528	1.04571	0.976451
3l76A	0.964837	0.965483	1.4365	0.977769	1.41772	0.978783	1.40986	0.978448
3nqiA	0.917311	0.919425	1.11871	0.976195	1.14292	0.975164	1.10925	0.976723
3oh0A	0.980106	0.981846	1.81017	0.98584	1.81981	0.985499	1.67989	0.988091
3pxpA	0.968714	0.972208	1.32089	0.972956	1.33605	0.972113	1.30587	0.972024
3rwxA	0.798054	0.762172	3.32366	0.816998	3.22554	0.836451	3.55103	0.810695
3sb4A	0.968827	0.966929	1.25845	0.971253	1.10434	0.979269	1.15663	0.977392
3t58B	0.973549	0.975409	2.25914	0.949313	1.98037	0.965569	2.26381	0.973025
3ub1D	0.970546	0.950395	1.15319	0.96543	1.52962	0.941737	1.38119	0.95425
3uo3A	0.884818	0.883167	2.63286	0.910931	2.60451	0.915831	2.73041	0.91203
4ap5A	0.97014	0.974174	1.22479	0.979319	1.22181	0.979363	1.15949	0.982327
4axdA	0.973993	0.953397	1.02079	0.98472	1.01019	0.985055	1.43395	0.975791
4d1iG	0.933657	0.996738	3.14416	0.965813	3.09956	0.967986	0.284184	0.998852
4dqaA	0.968982	0.960058	5.62106	0.699028	0.979234	0.981883	1.12354	0.976392
4eo3A	0.988422	0.990307	0.715883	0.988602	0.667038	0.990018	0.529895	0.993698
4gyjA	0.997014	0.997041	0.357301	0.998334	0.367219	0.998309	0.341326	0.99849
4h3tA	0.987595	0.987595	1.29609	0.984857	1.30209	0.984555	1.2256	0.987202
4hmoA	0.979139	0.978428	1.27361	0.985348	1.31783	0.98382	1.27458	0.98475
4l5gA	0.903506	0.847832	1.46419	0.938829	1.48741	0.934502	2.01768	0.886321
4lpqA	0.95124	0.952714	1.31999	0.961105	1.32986	0.960556	1.46874	0.957744
4m8rA	0.951631	0.935538	1.48787	0.972112	1.51336	0.971727	1.93058	0.963779
4w7sA	0.968786	0.965224	18.8862	0.627635	18.4401	0.626395	18.2115	0.624993
1bf2A	0.986362	0.987978	0.792985	0.993631	0.771844	0.993982	0.593966	0.996285
1f7uA	0.925383	0.931574	3.34239	0.949686	3.31938	0.952352	3.13978	0.960361
1fx7A	0.94715	0.976187	1.56042	0.959398	1.04047	0.980333	0.600366	0.990844
1griA	0.911198	0.910842	14.1129	0.501718	1.64672	0.958881	1.66898	0.958317
1h88C	0.935916	0.935438	1.70522	0.901606	0.955603	0.967499	0.957569	0.967069
1m8pB	0.964211	0.967817	4.14564	0.829035	3.98007	0.839704	3.88201	0.845934
1ni5A	0.968037	0.932049	1.09023	0.981906	1.15659	0.979314	2.0462	0.942116
1uzjA	0.91088	0.90485	1.44372	0.949369	1.42444	0.952586	1.35202	0.954331
1zpuA	0.986196	0.9912	0.814014	0.991295	0.756403	0.992461	0.499241	0.996121
2b5uA	0.962482	0.942756	1.87566	0.947143	1.89277	0.946817	2.41108	0.925354
2piaA	0.959051	0.983878	1.8568	0.947194	1.24051	0.980533	0.651997	0.992681
2r7dA	0.988223	0.986949	0.637461	0.993779	0.59325	0.994716	0.7249	0.992273
2uwnA	0.948884	0.949506	1.44331	0.934441	1.15475	0.956472	1.16821	0.955155
2v0nA	0.956355	0.972731	16.9338	0.661804	19.2014	0.623895	19.1887	0.630285
2y25B	0.947238	0.945136	2.49186	0.895663	2.08711	0.921937	2.12808	0.930375
2yk0A	0.936547	0.948803	2.5954	0.936179	1.93955	0.965604	1.71694	0.970227
2zzqA	0.959018	0.9637	1.58595	0.979895	1.65515	0.977945	1.46636	0.979244
3bt1U	0.946036	0.945964	1.41114	0.966492	1.1676	0.976006	1.15191	0.975662
3c1yA	0.977329	0.996438	0.942121	0.982258	0.782229	0.987894	0.242372	0.998735
3f83A	0.978142	0.951522	3.25899	0.879301	1.49211	0.970577	2.10329	0.968535
3h5cB	0.860956	0.885836	2.11444	0.939007	2.08062	0.938179	1.75707	0.950111
3ibjA	0.944982	0.949772	11.1387	0.647629	4.69308	0.864869	4.85035	0.851466
3jymB	0.931658	0.91982	3.18006	0.959139	3.40404	0.947698	3.16567	0.940635
3mc8A	0.945497	0.943259	1.97176	0.939059	1.6507	0.962298	1.70771	0.961733
3plaA	0.976592	0.978002	2.36812	0.903315	17.3918	0.63597	17.2237	0.636365
3qjoA	0.849582	0.853191	1.92209	0.954285	1.91423	0.955224	1.86062	0.957502
3qphA	0.816245	0.816907	3.82086	0.878884	3.85813	0.875474	3.82289	0.877803
3qyeA	0.97707	0.976068	0.700313	0.990317	0.451184	0.995302	0.462871	0.995046
3rrpA	0.974816	0.994227	2.09402	0.947394	1.30322	0.979129	0.430642	0.996843
3soaA	0.962617	0.964886	0.899663	0.986953	13.2421	0.717091	10.3288	0.716158
3ua3A	0.957776	0.952548	3.55136	0.975021	3.57014	0.974491	3.64575	0.971564
3uj0A	0.922258	0.915002	2.58087	0.944152	2.61901	0.943236	2.61013	0.944453
3vn4A	0.982184	0.989166	0.83423	0.988329	0.737453	0.99087	0.659088	0.992284
3w1bA	0.958625	0.984946	14.7167	0.761612	1.75176	0.966052	1.15423	0.984553
3zh9B	0.982623	0.982516	1.6792	0.945884	0.671714	0.991042	0.694736	0.990424
4bd9B	0.961922	0.959391	2.78197	0.799383	0.590417	0.987346	0.674383	0.984841
4c0sA	0.947024	0.932664	11.4189	0.583726	2.96256	0.946707	3.47732	0.921954
4dimA	0.937456	0.911068	2.31433	0.928695	3.16273	0.898111	3.30863	0.884369
4kc3B	0.881196	0.901685	2.49382	0.915552	7.68395	0.721305	2.34437	0.924567
4lmfA	0.96191	0.962555	6.12468	0.692017	5.13289	0.73391	3.96783	0.787214
4pt5A	0.958812	0.964507	1.53904	0.958819	1.39415	0.965415	1.24423	0.971333
2ewfA	0.995878	0.995864	0.533793	0.996938	0.536179	0.996848	0.557636	0.996445
2wqrB	0.982832	0.982832	0.601716	0.992642	19.6726	0.672744	0.879549	0.984011
3fc3A	0.968405	0.973846	1.12116	0.956563	0.618403	0.986017	0.577127	0.987664
3npfA	0.95689	0.952268	0.915503	0.984604	0.92343	0.984355	0.961296	0.982412
3orjA	0.953058	0.961271	1.72717	0.980362	1.77288	0.980432	0.885327	0.988015
3rimA	0.986483	0.993933	0.726383	0.995121	0.729567	0.99506	0.393539	0.998198
3tp9A	0.989967	0.991031	0.749403	0.99169	0.683363	0.993201	0.656333	0.993751
3vsmA	0.982493	0.998055	0.899752	0.98976	0.891011	0.989963	0.424277	0.997674
4alzA	0.915543	0.933876	2.01969	0.886525	1.97945	0.896649	1.83362	0.904951
4ax8A	0.988224	0.982729	0.910086	0.987981	1.17701	0.985837	1.42028	0.978776
4b3iA	0.981134	0.996099	3.28047	0.972567	3.17072	0.979033	0.590192	0.996813
4c0aB	0.978595	0.974942	1.0146	0.985617	0.979571	0.986965	1.16276	0.983639
4indA	0.996936	0.996936	0.245839	0.998818	0.344281	0.997743	0.354613	0.997612
4jdzB	0.950745	0.965076	12.5511	0.711848	2.41072	0.95655	1.5765	0.97502
4lziA	0.927815	0.948599	17.8377	0.334745	1.30151	0.967456	1.07556	0.975852
4m9pA	0.97469	0.984128	1.38974	0.955714	0.714251	0.987527	0.5449	0.992553
1d2pA	0.985842	0.987166	1.02191	0.979644	0.508209	0.99481	0.606562	0.992621
1k7tA	0.955784	0.957505	0.594706	0.985659	0.630125	0.987406	0.502296	0.990315
1kfqA	0.975897	0.97167	2.05362	0.95297	1.41882	0.976248	1.54279	0.973294
1ldjA	0.932869	0.957287	2.22922	0.950399	1.80822	0.967095	1.49164	0.978296
1nyqB	0.943671	0.948493	3.06678	0.908659	2.3781	0.943591	2.03873	0.96472
1ug9A	0.981269	0.98399	7.47153	0.834399	1.39331	0.983722	1.05466	0.990499
2au3A	0.964552	0.971241	3.65327	0.876711	0.831764	0.990079	0.805192	0.990661
2olsA	0.951512	0.959991	5.71758	0.901009	4.09957	0.931273	2.74989	0.954781
2v5dA	0.99018	0.99217	0.838771	0.992841	0.80936	0.993374	0.711725	0.995139
2xt6A	0.984978	0.985334	2.63083	0.985586	2.64533	0.985283	2.52289	0.988193
3apoA	0.930099	0.948507	12.9228	0.709305	2.04245	0.970655	1.83483	0.978893
3b43A	0.960167	0.962119	22.9243	0.635139	3.73892	0.870868	3.65581	0.883452
3gf5B	0.968748	0.939284	0.890129	0.985546	1.63237	0.953489	2.25572	0.923029
3hjlA	0.807136	0.804081	18.5219	0.324201	19.3495	0.460082	18.2401	0.458258
3kq4B	0.970556	0.971478	1.51258	0.964003	0.777194	0.990363	0.748856	0.991
3ob8A	0.967737	0.949963	1.13635	0.990035	1.10716	0.990628	1.495	0.984715
3opfB	0.973405	0.987563	1.40032	0.970767	0.836543	0.989514	0.758402	0.991371
3r05A	0.98379	0.987172	1.66185	0.976857	1.72517	0.975706	1.60845	0.978936
3ubhA	0.98133	0.992775	0.943799	0.986508	0.816248	0.990403	0.438847	0.996822
3w2wA	0.965434	0.977609	1.3396	0.986814	1.32194	0.987317	1.18342	0.990892
4aimA	0.937451	0.932066	7.11893	0.86977	1.6075	0.975205	1.90463	0.966387
4aq1A	0.949838	0.962563	40.6725	0.686387	4.83722	0.90679	4.28782	0.91773
4i5sB	0.912223	0.890927	1.79221	0.950628	9.84269	0.591484	10.4085	0.597043
4iggB	0.970247	0.920025	1.55193	0.984516	19.1198	0.633676	20.7254	0.642441
4m00A	0.991326	0.98997	1.97454	0.943807	1.24422	0.976586	1.53514	0.964622
2ii2A	0.960842	0.972113	1.54867	0.949186	0.784763	0.98701	0.661937	0.990317
2ra1A	0.974883	0.973956	5.79949	0.755211	11.2254	0.624021	10.8435	0.640376
3kwlA	0.98012	0.979555	1.03978	0.991493	0.987752	0.992747	0.739369	0.993605
3p53A	0.970023	0.975837	2.36823	0.930458	1.40971	0.971192	1.00566	0.985595
3pvlA	0.985956	0.987175	1.26958	0.981758	0.827757	0.992688	0.782981	0.993559
3zniA	0.907557	0.977032	21.4426	0.792169	21.3371	0.796083	13.8467	0.801942
4ak1A	0.937234	0.880963	1.93627	0.966281	2.13296	0.957267	2.70446	0.937086
4fe9A	0.972271	0.975337	1.54116	0.963739	1.02503	0.984308	0.966319	0.985564
4h2aA	0.987238	0.991415	0.849708	0.992574	0.831437	0.992874	0.687266	0.994973
4k3bA	0.940743	0.93643	13.015	0.607251	14.5424	0.565321	14.4065	0.567858
4kwuA	0.974232	0.960718	1.04017	0.991904	1.06353	0.991462	1.43621	0.98368

## Sheet: domain assembly
protein ID	DeepAssembly	SADA	DEMO	AIDA
	TM-score	TM-score	TM-score	TM-score
1bf2A	0.997141	0.9925	0.993111	0.710925
1cjyA	0.866309	0.8114	0.807283	0.811388
1d2pA	0.27523	0.3603	0.291674	0.299329
1efdN	0.999802	0.9735	0.997402	0.711001
1f7uA	0.99854	0.9697	0.762581	0.637937
1fjrA	0.692748	0.8578	0.747371	0.678803
1fx7A	0.990078	0.8735	0.783095	0.62921
1griA	0.487596	0.6823	0.518044	0.517036
1h88C	0.454766	0.709	0.617829	0.459012
1hx6B	0.998434	0.9788	0.926026	0.650683
1k7tA	0.997224	0.6688	0.379422	0.394147
1kfqA	0.939358	0.9698	0.972387	0.679284
1ldjA	0.991842	0.6195	0.549982	0.284927
1m8pB	0.868638	0.6801	0.702717	0.382496
1mkfA	0.555501	0.994	0.952551	0.612626
1mkmB	0.849787	0.6997	0.702238	0.700991
1nh2D	0.996194	0.5822	0.539762	0.531701
1ni5A	0.998064	0.7466	0.667475	0.423269
1nyqB	0.994555	0.8703	0.758292	0.582293
1pprM	0.981573	0.5707	0.986082	0.931851
1prrA	0.526486	0.6034	0.534849	0.550614
1q19A	0.99961	0.9866	0.955094	0.950754
1qwrA	0.998177	0.9972	0.983735	0.754912
1r71B	0.959833	0.8798	0.733425	0.547703
1rh1A	0.550464	0.8845	0.554703	0.579143
1rktA	0.984664	0.9746	0.872937	0.786412
1sp3A	0.586252	0.9964	0.590732	0.59462
1ug9A	0.443825	0.6479	0.653679	0.580132
1uzjA	0.996003	0.7787	0.521923	0.490273
1vz6A	0.987378	0.9465	0.821565	0.745081
1w3aA	0.669805	0.6192	0.567705	0.539425
1wv3A	0.819139	0.9349	0.840029	0.84982
1x9yA	0.995229	0.6264	0.983452	0.56743
1yiqA	0.996467	0.8844	0.988752	0.892306
1zbuB	0.768983	0.7943	0.786446	0.756998
1ze1A	0.99537	0.9894	0.959588	0.787479
1zpuA	0.998482	0.987	0.989844	0.502472
2au3A	0.690252	0.806	0.663433	0.407416
2b5uA	0.99392	0.4778	0.449808	0.510871
2c1yA	0.656583	0.5588	0.70226	0.580592
2cxcA	0.949509	0.9637	0.899322	0.508508
2d1cA	0.943802	0.8378	0.793884	0.779457
2e9hA	0.961668	0.9708	0.960085	0.8083
2e9xB	0.993975	0.9898	0.858141	0.884321
2ew9A	0.544481	0.543	0.57387	0.567243
2ewfA	0.999451	0.4858	0.550193	0.474576
2fd5A	0.967744	0.9902	0.970893	0.7517
2gh8A	0.994289	0.7194	0.659296	0.784635
2gt1A	0.993149	0.9713	0.963069	0.639278
2gzaC	0.996877	0.9781	0.918729	0.672281
2hjqA	0.543399	0.551	0.576292	0.532146
2hwjA	0.997456	0.8296	0.678765	0.702985
2ii2A	0.9015	0.8701	0.782333	0.662053
2ijd1	0.887603	0.7748	0.753729	0.761171
2jz4A	0.505264	0.5901	0.513589	0.51018
2kdyA	0.766505	0.5899	0.839065	0.622753
2kn4A	0.588794	0.6521	0.609293	0.599341
2mbgA	0.89968	0.7815	0.821375	0.7579
2nsfA	0.999884	0.9424	0.72269	0.677042
2nykA	0.731004	0.9523	0.812566	0.739209
2o6yA	0.999793	0.9898	0.98189	0.667612
2olsA	0.508377	0.491	0.498073	0.440676
2piaA	0.998803	0.8648	0.753959	0.737748
2qfiA	0.883515	0.8655	0.724669	0.717049
2qp2A	0.797452	0.7387	0.731106	0.750128
2qygA	0.999189	0.9718	0.987955	0.677694
2r5wB	0.99508	0.8039	0.598393	0.579905
2r7dA	0.966022	0.9796	0.923058	0.754276
2ra1A	0.334342	0.4859	0.334658	0.443636
2uu7A	0.999875	0.9899	0.959286	0.747374
2uwnA	0.788046	0.769	0.482609	0.366584
2v0nA	0.63695	0.4515	0.407431	0.410473
2v5dA	0.79479	0.6881	0.821437	0.586205
2wqrB	0.646436	0.4859	0.674947	0.37446
2x7iA	0.992638	0.9842	0.958765	0.582184
2x8kC	0.996467	0.9816	0.708181	0.830247
2xt6A	0.705258	0.5401	0.409247	0.384727
2y25B	0.986629	0.5695	0.416605	0.397525
2yilA	0.617178	0.6326	0.629829	0.635952
2yk0A	0.421804	0.7178	0.736272	0.42836
2yrqA	0.538179	0.5218	0.5149	0.531122
2zzqA	0.999248	0.4577	0.718232	0.7179
3a45A	0.999621	0.9855	0.986893	0.539906
3ajvA	0.936366	0.9825	0.759712	0.54521
3apoA	0.938513	0.4513	0.4131	0.286336
3aqkA	0.99692	0.9585	0.963452	0.726777
3aujG	0.984726	0.9916	0.698289	0.705032
3b2zF	0.999558	0.7598	0.761011	0.806906
3b43A	0.338509	0.3624	0.439969	0.321025
3b7wA	0.998554	0.8348	0.833748	0.83262
3bt1U	0.984198	0.6118	0.403314	0.419326
3bt3A	0.912866	0.9532	0.924874	0.621023
3c1yA	0.999367	0.631	0.485205	0.487714
3craA	0.971809	0.608	0.575165	0.542762
3d30A	0.97419	0.9566	0.907921	0.56809
3eo5A	0.985139	0.6438	0.600378	0.530489
3errA	0.64164	0.7862	0.63558	0.661133
3f83A	0.734296	0.4624	0.386467	0.405746
3fc3A	0.43908	0.5442	0.467101	0.447086
3g79A	0.855436	0.8983	0.842184	0.600308
3gf5B	0.975785	0.4084	0.464676	0.309142
3h2tA	0.947839	0.8115	0.81581	0.860579
3h5cB	0.857586	0.9705	0.860845	0.60464
3hcsA	0.974424	0.7987	0.701177	0.686869
3hjlA	0.340842	0.3625	0.389807	0.377949
3hyiA	0.736822	0.7071	0.691333	0.682082
3i2dA	0.958767	0.8647	0.782776	0.562198
3ibjA	0.496734	0.5767	0.496109	0.487882
3ifrA	0.999554	0.9915	0.982964	0.650898
3isqA	0.999898	0.9974	0.989333	0.61522
3j7aK	0.994297	0.9617	0.993533	0.707233
3jymB	0.965677	0.4339	0.49245	0.442601
3k1rA	0.992541	0.66	0.607502	0.578883
3kh5A	0.984584	0.939	0.984961	0.556611
3kjpA	0.999938	0.9075	0.706954	0.526532
3kq4B	0.330862	0.3635	0.346018	0.405214
3kt1A	0.996155	0.9076	0.579873	0.578738
3kwlA	0.998717	0.5805	0.529043	0.375996
3kzwA	0.998604	0.9959	0.988644	0.678553
3l76A	0.624059	0.8864	0.654279	0.715893
3ld1A	0.691742	0.6997	0.69686	0.703729
3mc8A	0.921624	0.8326	0.867586	0.509688
3me4A	0.718178	0.8974	0.630788	0.597535
3ml4C	0.999104	0.6464	0.929682	0.550231
3mx2B	0.999533	0.917	0.886499	0.734975
3npfA	0.999482	0.9322	0.956462	0.53802
3nqiA	0.932198	0.935	0.933431	0.741197
3nt8A	0.851123	0.7602	0.578018	0.52007
3ob8A	0.996958	0.9705	0.68289	0.467196
3oh0A	0.999913	0.9717	0.782109	0.825781
3opfB	0.996867	0.6779	0.626262	0.421144
3orjA	0.907948	0.6639	0.61994	0.56791
3p53A	0.95942	0.3737	0.352055	0.373584
3pcsB	0.999842	0.8639	0.800686	0.758843
3plaA	0.64618	0.6458	0.627518	0.627601
3po3S	0.708728	0.9588	0.57634	0.563338
3pvlA	0.943124	0.6776	0.749727	0.511706
3pxpA	0.999911	0.7362	0.701286	0.687936
3qavA	0.987449	0.9803	0.910695	0.93316
3qjoA	0.999846	0.8018	0.992825	0.760647
3qphA	0.57937	0.4834	0.568547	0.576992
3qtdA	0.999504	0.9973	0.994822	0.615565
3qyeA	0.986015	0.9876	0.9472	0.527314
3r05A	0.97623	0.3237	0.311474	0.300277
3rh7A	0.999987	0.7079	0.609111	0.797035
3rimA	0.999798	0.9834	0.96607	0.538741
3rrpA	0.998524	0.9752	0.966014	0.657332
3rwxA	0.994662	0.5955	0.550141	0.576088
3sb4A	0.999948	0.6096	0.569215	0.562444
3soaA	0.723367	0.7289	0.73321	0.534154
3t58B	0.998576	0.5784	0.548368	0.531041
3t7jA	0.997439	0.9655	0.981094	0.518722
3tp9A	0.999948	0.8729	0.567189	0.586946
3u0oB	0.981998	0.986	0.990819	0.569977
3u9gA	0.993078	0.7742	0.729947	0.714394
3ua3A	0.998541	0.5773	0.50956	0.450432
3ub1D	0.952839	0.6193	0.578943	0.555908
3ubhA	0.533384	0.6822	0.510408	0.328527
3uitD	0.525251	0.5674	0.522752	0.553629
3uj0A	0.980138	0.9397	0.55685	0.496542
3uo3A	0.956774	0.9909	0.898371	0.829574
3v7oB	0.623964	0.6513	0.645059	0.617257
3vn4A	0.998788	0.4666	0.437422	0.460235
3vr8B	0.99898	0.9993	0.655946	0.608265
3vsmA	0.999982	0.8049	0.977911	0.557309
3w1bA	0.995294	0.7217	0.723708	0.591135
3w2wA	0.999498	0.8491	0.513406	0.528574
3zh9B	0.731268	0.6241	0.577532	0.582488
3zniA	0.996714	0.41	0.35354	0.395567
4acoA	0.995354	0.91	0.79763	0.760022
4aimA	0.885736	0.9119	0.509366	0.493249
4ak1A	0.318762	0.2925	0.283396	0.290502
4alzA	0.6597	0.688	0.381	0.458676
4ap5A	0.99899	0.9875	0.73755	0.623294
4aq1A	0.2805	0.4475	0.457884	0.34535
4ax8A	0.986783	0.6367	0.693679	0.519891
4axdA	0.996691	0.9892	0.879729	0.774488
4b3iA	0.997895	0.9392	0.681555	0.498885
4bd9B	0.376791	0.6072	0.513195	0.389848
4bfiB	0.93012	0.834	0.960413	0.590149
4c0aB	0.999114	0.5685	0.517817	0.489035
4c0sA	0.626663	0.6325	0.635142	0.624829
4cczA	0.997863	0.9559	0.607382	0.930151
4d0nB	0.986484	0.9073	0.926772	0.691095
4d1iG	0.99995	0.9618	0.794062	0.720584
4dimA	0.913178	0.8936	0.896176	0.622456
4dj3A	0.995743	0.9846	0.943584	0.61471
4dqaA	0.999682	0.6412	0.631004	0.619997
4eo3A	0.673038	0.5758	0.56581	0.59103
4eogA	0.976376	0.9835	0.679594	0.663541
4etxA	0.992155	0.5517	0.553259	0.595985
4fe9A	0.434366	0.4693	0.441124	0.376463
4fkcA	0.983344	0.9375	0.94246	0.727849
4fxkC	0.873157	0.9661	0.958065	0.542566
4gslA	0.965304	0.5488	0.537816	0.532863
4gyjA	0.999844	0.9962	0.99665	0.666621
4h2aA	0.999577	0.6065	0.52826	0.42976
4h3tA	0.992697	0.9806	0.888667	0.79269
4hmoA	0.999585	0.993	0.937249	0.553988
4i5sB	0.59272	0.5493	0.404295	0.405561
4iggB	0.64353	0.3051	0.331678	0.307483
4indA	0.997932	0.4581	0.418122	0.40977
4jdzB	0.962719	0.7013	0.633593	0.447022
4k3bA	0.560703	0.5614	0.535653	0.487837
4kc3B	0.750585	0.7619	0.667799	0.367858
4kwuA	0.998214	0.7756	0.820811	0.455861
4l5gA	0.948558	0.9667	0.673841	0.636357
4lmfA	0.731842	0.4945	0.467055	0.436672
4lpqA	0.705028	0.9116	0.704891	0.655755
4lziA	0.34866	0.6694	0.45821	0.416061
4m00A	0.494388	0.5155	0.514594	0.518927
4m8rA	0.756251	0.7675	0.794268	0.759289
4m9pA	0.98935	0.5063	0.360624	0.383362
4nj5A	0.995542	0.6908	0.690659	0.610765
4opaB	0.656324	0.7123	0.680655	0.666659
4pt5A	0.997585	0.9148	0.820832	0.45772
4qkuB	0.999546	0.9975	0.727062	0.722437
4up9A	0.997354	0.9617	0.982413	0.967647
4w7sA	0.640109	0.6441	0.633421	0.638962

## Sheet: inter-domain distance error
protein ID	DeepAssembly	AlphaFold2	RoseTTAFold
	inter-domain distance error	inter-domain distance error	inter-domain distance error
1cjyA	0.31	0.538	1.637
1efdN	0.2	0.252	0.66
1fjrA	0.128	0.485	0.926
1mkfA	0.124	1.642	1.056
1mkmB	1.292	0.332	2.818
1pprM	0.293	0.367	0.77
1prrA	0.125	0.962	1.84
1q19A	0.298	0.57	1.363
1r71B	1.339	0.395	0.574
1rh1A	0.125	0.287	0.828
1sp3A	0.127	0.346	1.084
1vz6A	0.543	0.235	0.642
1w3aA	0.678	0.824	1.171
1wv3A	0.869	0.462	1.583
1x9yA	0.183	0.223	0.849
1yiqA	0.258	0.564	1.105
1zbuB	2.524	2.688	1.822
1ze1A	0.353	0.44	1.106
2c1yA	1.754	1.753	2.511
2cxcA	0.123	0.57	0.5
2d1cA	0.128	0.441	0.667
2e9hA	0.124	0.884	1.248
2e9xB	0.406	0.328	0.51
2ew9A	1.02	2.859	1.782
2fd5A	0.785	0.542	0.822
2gh8A	0.386	1.142	2.368
2gt1A	0.467	0.634	0.922
2gzaC	0.319	0.285	0.728
2hjqA	0.109	1.399	1.464
2hwjA	0.376	0.308	0.722
2ijd1	0.135	3.006	1.663
2jz4A	3.153	2.179	2.506
2kdyA	2.399	2.636	2.461
2kn4A	2.071	1.809	2.063
2mbgA	0.125	2.592	2.214
2nsfA	0.192	0.27	0.696
2nykA	0.564	0.175	0.844
2o6yA	0.345	0.244	0.871
2qfiA	2.538	2.471	2.918
2qygA	0.323	0.373	0.703
2r5wB	0.126	0.486	1.051
2uu7A	0.515	0.342	0.796
2x8kC	0.504	0.255	0.8
2yilA	0.339	3.366	1.66
2yrqA	0.54	1.083	1.15
3a45A	0.267	0.436	0.877
3aqkA	0.333	0.534	0.816
3aujG	0.452	0.438	0.511
3b2zF	0.606	0.588	1.322
3bt3A	1.415	0.303	0.684
3craA	0.884	2.162	2.302
3eo5A	0.3	0.453	1.005
3errA	0.128	0.595	1.444
3g79A	0.319	1.43	1.781
3h2tA	0.272	0.777	1.443
3hcsA	0.291	0.264	1.009
3i2dA	0.255	1.299	2.167
3ifrA	0.646	0.386	1.555
3j7aK	0.431	0.495	0.752
3kjpA	0.145	0.221	1.05
3kt1A	0.376	0.445	1.593
3kzwA	0.33	0.404	0.57
3ld1A	1.998	3.648	2.243
3me4A	0.56	0.485	1.002
3ml4C	0.52	0.844	1.066
3mx2B	0.564	0.206	0.727
3nt8A	0.227	0.678	1.455
3pcsB	0.386	0.454	0.906
3po3S	0.908	1.221	1.163
3qavA	0.638	0.281	0.645
3qtdA	0.451	0.421	1.203
3rh7A	0.161	0.551	1.411
3t7jA	0.185	0.242	0.872
3u0oB	1.236	1.282	1.039
3u9gA	0.394	0.464	0.859
3uitD	3.654	2.362	1.62
3v7oB	3.723	1.857	1.798
3vr8B	0.209	0.294	0.715
4acoA	0.299	0.451	1.263
4bfiB	0.961	0.373	0.935
4cczA	0.322		0.958
4d0nB	0.28	0.374	0.749
4dj3A	0.259	0.309	0.646
4eogA	0.129	0.193	0.594
4etxA	0.227	0.647	0.969
4fkcA	0.718	0.587	1.114
4fxkC	1.441	4.051	4.069
4gslA	2.285	0.345	1.09
4nj5A	0.125	0.233	0.972
4opaB	0.196	2.58	1.984
4qkuB	0.34	0.299	0.831
4up9A	1.315	0.451	1.282
1hx6B	0.262	0.378	0.818
1nh2D	0.298	0.3	1.093
1qwrA	0.348	0.262	0.764
1rktA	1.767	1.3	1.313
2qp2A	0.125	0.324	1.155
2x7iA	1.517	0.898	1.464
3ajvA	0.239	0.346	0.537
3b7wA	0.319	0.468	1.435
3d30A	0.562	0.421	0.919
3hyiA	3.035	3.744	4.042
3isqA	0.214	0.332	0.674
3k1rA	0.168	0.647	0.92
3kh5A	0.459	0.722	0.94
3l76A	0.423	0.481	2.946
3nqiA	0.343	0.469	1.537
3oh0A	0.313	0.23	0.898
3pxpA	0.297	0.353	0.934
3rwxA	0.509	0.981	1.483
3sb4A	0.552	0.437	1.575
3t58B	0.345	0.593	1.179
3ub1D	0.316	0.193	0.892
3uo3A	0.214	0.261	0.538
4ap5A	0.432	0.632	0.961
4axdA	0.463	0.436	0.858
4d1iG	0.268	0.568	0.815
4dqaA	0.334	2.865	2.71
4eo3A	0.125	0.538	0.968
4gyjA	0.142	0.263	0.684
4h3tA	0.422	0.218	1.019
4hmoA	0.224	0.315	0.738
4l5gA	1.018	0.372	0.886
4lpqA	0.205	0.309	0.61
4m8rA	0.499	0.458	1.996
4w7sA	0.674	1.595	1.902
1bf2A	0.134	0.366	0.942
1f7uA	0.398	0.524	0.799
1fx7A	0.209	0.59	0.724
1griA	2.466	2.039	1.299
1h88C	0.123	0.649	0.889
1m8pB	0.507	0.647	0.837
1ni5A	0.345	0.41	1.015
1uzjA	0.178	0.438	0.93
1zpuA	0.27	0.413	0.854
2b5uA	0.815	0.639	1.148
2piaA	0.556	0.431	0.935
2r7dA	0.467	0.235	0.918
2uwnA	0.732	0.452	1.074
2v0nA	0.348	0.724	1.161
2y25B	0.574	0.895	0.933
2yk0A	0.134	0.557	1.08
2zzqA	0.271	0.335	1.81
3bt1U	0.305	0.581	0.915
3c1yA	0.219	0.601	0.809
3f83A	0.32	0.509	1.179
3h5cB	0.809	0.757	1.019
3ibjA	1.961	0.646	1.125
3jymB	0.517	0.281	0.727
3mc8A	0.129	0.447	0.973
3plaA	0.728	0.549	0.552
3qjoA	0.421	1.246	1.295
3qphA	0.199	0.388	1.361
3qyeA	0.241	0.448	0.775
3rrpA	0.165	0.545	0.748
3soaA	0.594	0.674	0.943
3ua3A	0.65	0.458	0.904
3uj0A	0.639	0.697	1.517
3vn4A	0.227	0.339	0.841
3w1bA	0.396	0.699	1.318
3zh9B	0.211	0.568	1.021
4bd9B	0.131	0.507	0.767
4c0sA	1.386	0.723	1.074
4dimA	1.027	0.937	1.118
4kc3B	0.728	0.573	1.102
4lmfA	1.07	1.225	1.592
4pt5A	0.446	0.47	1.025
2ewfA	0.2	0.164	0.855
2wqrB	0.858	0.17	1.444
3fc3A	0.123	0.454	0.724
3npfA	0.454	0.439	0.894
3orjA	0.258	0.397	1.349
3rimA	0.227	0.396	0.689
3tp9A	0.247	0.294	0.993
3vsmA	0.551	0.403	0.793
4alzA	0.652	0.561	0.978
4ax8A	1.31	0.341	0.866
4b3iA	0.284	0.52	0.899
4c0aB	0.339	0.298	0.843
4indA	0.937	0.233	0.797
4jdzB	0.491	0.576	1.469
4lziA	0.124	2.964	1.878
4m9pA	0.261	0.607	1.073
1d2pA	0.127	0.47	0.703
1k7tA	0.234	0.534	1.211
1kfqA	0.492	0.574	0.817
1ldjA	0.505	0.714	0.812
1nyqB	0.492	0.482	0.782
1ug9A	0.143	0.582	0.887
2au3A	0.125	0.483	0.808
2olsA	0.141	0.338	0.869
2v5dA	0.179	0.278	0.771
2xt6A		0.25	0.757
3apoA	0.267	0.551	1.051
3b43A	0.144	0.812	1.159
3gf5B	0.425	0.289	0.893
3hjlA	0.122	2.621	1.957
3kq4B	0.128	0.724	1.116
3ob8A	0.445	0.492	1.065
3opfB	0.254	0.718	0.865
3r05A	0.358	0.42	1.288
3ubhA	0.13	0.247	1.136
3w2wA	0.294	0.389	1.216
4aimA	0.528	0.599	1.116
4aq1A	0.156	0.743	1.368
4i5sB	2.139	0.501	0.948
4iggB	0.926	0.298	0.727
4m00A	0.127	0.369	0.863
2ii2A	0.182	0.61	0.954
2ra1A	0.541	0.445	0.997
3kwlA	0.706	0.261	1.049
3p53A	0.758	0.789	0.86
3pvlA	0.225	0.263	0.909
3zniA	0.377	0.493	0.678
4ak1A	0.188	0.261	1.068
4fe9A	0.125	0.394	0.984
4h2aA	0.247	0.32	0.623
4k3bA	0.8	0.955	1.327
4kwuA		0.452	1.017

## Sheet: ablation study
protein ID	Baseline	No inter-domain features	No PAthreader	No templates
	inter-domain distance error	inter-domain distance error	inter-domain distance error	inter-domain distance error
1cjyA	0.31	0.314	0.35	1.591
1efdN	0.2	0.199	0.767	0.794
1fjrA	0.128	0.128	0.128	1.325
1mkfA	0.124	0.124	0.124	1.538
1mkmB	1.292	1.263	2.386	2.489
1pprM	0.293	0.261	0.445	1.066
1prrA	0.125	0.125	0.272	1.839
1q19A	0.298	0.291	0.704	1.777
1r71B	1.339	1.879	1.477	1.336
1rh1A	0.125	0.125	1.129	2.482
1sp3A	0.127	0.127	0.392	1.643
1vz6A	0.543	0.542	0.58	1.035
1w3aA	0.678	0.678	0.361	1.488
1wv3A	0.869	0.866	0.956	1.388
1x9yA	0.183	0.174	0.373	1.594
1yiqA	0.258	0.255	0.681	1.099
1zbuB	2.524	2.512	2.555	3.804
1ze1A	0.353	0.363	0.406	1.207
2c1yA	1.754	1.743	1.691	1.891
2cxcA	0.123	0.123	0.208	0.276
2d1cA	0.128	0.128	0.175	1.327
2e9hA	0.124	0.124	1.03	1.921
2e9xB	0.406	0.402	0.421	1.076
2ew9A	1.02	0.91	1.298	3.469
2fd5A	0.785	0.782	0.932	1.163
2gh8A	0.386	0.376	0.477	0.672
2gt1A	0.467	0.47	0.327	1.805
2gzaC	0.319	0.32	0.249	1.416
2hjqA	0.109	0.109	0.109	3.611
2hwjA	0.376	0.377	0.212	2.316
2ijd1	0.135	0.135	0.17	0.173
2jz4A	3.153	3.062	0.596	1.873
2kdyA	2.399	2.399	2.143	2.134
2kn4A	2.071	2.153	0.413	1.541
2mbgA	0.125	0.125	0.368	2.097
2nsfA	0.192	0.19	0.209	0.97
2nykA	0.564	0.517	0.244	3.633
2o6yA	0.345	0.341	0.458	1.525
2qfiA	2.538	2.514	2.579	2.672
2qygA	0.323	0.339	0.348	1.828
2r5wB	0.126	0.126	0.659	1.129
2uu7A	0.515	0.518	0.301	1.497
2x8kC	0.504	0.516	0.26	1.218
2yilA	0.339	0.202	0.385	2.102
2yrqA	0.54	0.545	0.386	1.714
3a45A	0.267	0.258	1.125	1.192
3aqkA	0.333	0.332	0.449	1.22
3aujG	0.452	0.461	0.425	1.365
3b2zF	0.606	0.602	0.562	0.922
3bt3A	1.415	1.382	0.77	1.137
3craA	0.884	0.877	0.188	2.041
3eo5A	0.3	0.3	0.424	3.166
3errA	0.128	0.128	0.235	1.302
3g79A	0.319	0.31	1.821	1.378
3h2tA	0.272	0.25	0.997	1.456
3hcsA	0.291	0.303	0.385	0.809
3i2dA	0.255	0.249	0.359	1.142
3ifrA	0.646	0.652	0.978	1.731
3j7aK	0.431	0.43	0.396	1.137
3kjpA	0.145	0.144	0.551	1.147
3kt1A	0.376	0.376	0.679	7.467
3kzwA	0.33	0.325	0.536	1.17
3ld1A	1.998	1.965	8.381	2.612
3me4A	0.56	0.562	0.683	1.878
3ml4C	0.52	0.534	0.427	2.213
3mx2B	0.564	0.569	0.304	1.569
3nt8A	0.227	0.224	0.259	0.846
3pcsB	0.386	0.386	0.337	1.892
3po3S	0.908	0.933	1.172	1.524
3qavA	0.638	0.644	0.343	0.975
3qtdA	0.451	0.449	0.616	1.566
3rh7A	0.161	0.172	0.306	1.615
3t7jA	0.185	0.184	0.452	1.194
3u0oB	1.236	1.236	1.291	2.007
3u9gA	0.394	0.402	0.464	0.99
3uitD	3.654	3.194	0.278	2.936
3v7oB	3.723	3.713	0.9	3.218
3vr8B	0.209	0.21	0.258	1.22
4acoA	0.299	0.291	0.588	5.009
4bfiB	0.961	0.936	1.355	1.72
4cczA	0.322	0.32	0.561	1.145
4d0nB	0.28	0.247	0.352	1.404
4dj3A	0.259	0.253	0.438	1.08
4eogA	0.129	0.128	0.294	1.836
4etxA	0.227	0.222	0.312	2.889
4fkcA	0.718	0.74	0.802	1.164
4fxkC	1.441	1.467	1.014	3.277
4gslA	2.285	2.304	0.897	2.887
4nj5A	0.125	0.125	0.442	1.619
4opaB	0.196	0.214	1.943	1.752
4qkuB	0.34	0.335	0.261	1.296
4up9A	1.315	1.321	0.438	1.552
1hx6B	0.262	0.495	0.339	1.467
1nh2D	0.298	0.21	0.338	1.047
1qwrA	0.348	2.82	0.306	1.527
1rktA	1.767	0.123	1.067	1.843
2qp2A	0.125	0.27	1.037	0.865
2x7iA	1.517	0.865	1.632	1.889
3ajvA	0.239	0.452	0.229	0.87
3b7wA	0.319	0.733	0.695	0.657
3d30A	0.562	0.332	0.561	1.396
3hyiA	3.035	1.022	1.009	3.867
3isqA	0.214	0.573	0.293	1.446
3k1rA	0.168	0.135	0.353	0.153
3kh5A	0.459	0.299	0.401	1.197
3l76A	0.423	0.217	0.545	2.977
3nqiA	0.343	0.429	0.409	2.603
3oh0A	0.313	0.782	0.455	0.989
3pxpA	0.297	2.05	0.167	1.134
3rwxA	0.509	0.522	0.604	2.409
3sb4A	0.552	0.129	0.464	3.023
3t58B	0.345	0.729	0.461	0.661
3ub1D	0.316	0.417	0.373	1.103
3uo3A	0.214	0.428	0.343	0.75
4ap5A	0.432	0.242	0.283	1.187
4axdA	0.463	0.165	0.352	1.527
4d1iG	0.268	0.316	0.146	1.206
4dqaA	0.334	0.666	0.63	0.851
4eo3A	0.125	0.628	1.755	2.517
4gyjA	0.142	0.221	0.279	1.494
4h3tA	0.422	0.402	0.715	1.264
4hmoA	0.224	0.208	0.36	0.747
4l5gA	1.018	1.369	1.333	1.41
4lpqA	0.205	1.048	0.206	0.414
4m8rA	0.499	0.744	0.186	2.807
4w7sA	0.674	0.951	1.125	1.702
1bf2A	0.134	1.049	0.441	1.503
1f7uA	0.398	0.23	0.472	0.199
1fx7A	0.209	0.126	0.539	0.954
1griA	2.466	0.235	0.368	1.708
1h88C	0.123	0.484	1.283	1.315
1m8pB	0.507	0.489	0.461	1.213
1ni5A	0.345	0.493	0.21	1.339
1uzjA	0.178	1.016	0.341	1.495
1zpuA	0.27	0.125	0.404	1.64
2b5uA	0.815	0.141	1.166	1.179
2piaA	0.556	0.179	0.587	1.257
2r7dA	0.467	0.146	0.431	1.297
2uwnA	0.732	0.552	0.466	1.648
2v0nA	0.348	0.26	0.577	3.638
2y25B	0.574	0.422	0.66	1.656
2yk0A	0.134	0.122	0.351	1.834
2zzqA	0.271	0.128	0.976	2.011
3bt1U	0.305	0.446	0.43	2.024
3c1yA	0.219	0.253	0.193	1.513
3f83A	0.32	0.13	0.444	2.038
3h5cB	0.809	0.528	0.831	1.344
3ibjA	1.961	0.156	0.613	1.623
3jymB	0.517	2.128	0.497	1.066
3mc8A	0.129	0.969	0.32	1.407
3plaA	0.728	1.275	0.729	1.069
3qjoA	0.421	0.255	0.49	0.222
3qphA	0.199	0.257	1.57	2.554
3qyeA	0.241	0.275	0.381	1.397
3rrpA	0.165	0.299	0.578	1.167
3soaA	0.594	0.349	0.594	1.583
3ua3A	0.65	0.164	0.445	1.514
3uj0A	0.639	0.352	0.948	1.39
3vn4A	0.227	0.271	0.31	2.04
3w1bA	0.396	0.167	0.416	2.77
3zh9B	0.211	0.127	0.249	1.331
4bd9B	0.131	1.518	0.288	0.412
4c0sA	1.386	0.149	0.833	1.477
4dimA	1.027	0.241	1.283	1.686
4kc3B	0.728	0.329	0.476	3.065
4lmfA	1.07	3.14	1.308	1.439
4pt5A	0.446	0.213	0.567	1.796
2ewfA	0.2	0.438	0.268	1.028
2wqrB	0.858	0.446	1.106	1.675
3fc3A	0.123	0.57	0.675	1.172
3npfA	0.454	0.344	0.477	1.746
3orjA	0.258	0.3	0.703	1.885
3rimA	0.227	0.315	0.331	1.462
3tp9A	0.247	1.129	0.313	1.293
3vsmA	0.551	0.545	0.45	0.714
4alzA	0.652	0.343	0.593	2.644
4ax8A	1.31	0.272	0.485	0.513
4b3iA	0.284	0.206	0.814	1.58
4c0aB	0.339	0.278	0.22	0.24
4indA	0.937	0.437	0.147	1.679
4jdzB	0.491	0.472	0.714	1.409
4lziA	0.124	1.182	0.221	1.993
4m9pA	0.261	0.267	0.487	0.222
1d2pA	0.127	0.141	0.396	2.337
1k7tA	0.234	0.354	0.39	2.393
1kfqA	0.492	0.225	0.567	1.359
1ldjA	0.505	0.243	0.767	1.17
1nyqB	0.492	1.02	0.608	1.065
1ug9A	0.143	0.199	0.347	1.702
2au3A	0.125	1.061	0.268	1.165
2olsA	0.141	0.237	0.266	1.36
2v5dA	0.179	0.194	0.404	1.358
2xt6A		0.834		1.554
3apoA	0.267	0.265	0.582	1.789
3b43A	0.144	1.171	1.957	1.052
3gf5B	0.425	0.464	0.567	1.493
3hjlA	0.122	0.257	0.366	2.08
3kq4B	0.128	0.232	0.26	1.654
3ob8A	0.445	0.249	0.766	1.653
3opfB	0.254	0.553	0.614	1.304
3r05A	0.358	0.618	0.754	1.914
3ubhA	0.13	1.28	1.221	2.007
3w2wA	0.294	0.288	0.812	1.827
4aimA	0.528	0.338	0.512	1.479
4aq1A	0.156	0.94	0.909	1.716
4i5sB	2.139	0.494	1.242	1.433
4iggB	0.926	0.124	0.912	1.143
4m00A	0.127	0.225	0.259	1.735
2ii2A	0.182	0.182	1.108	1.391
2ra1A	0.541	0.542	0.765	0.36
3kwlA	0.706	0.711	0.677	2.542
3p53A	0.758	0.752	0.39	1.468
3pvlA	0.225	0.232	0.582	1.435
3zniA	0.377	0.382	0.434	1.934
4ak1A	0.188	0.187	0.492	1.569
4fe9A	0.125	0.125	0.705	1.174
4h2aA	0.247	0.249	0.342	1.298
4k3bA	0.8	0.84	1.136	1.394
4kwuA				1.513
