# Supplementary material for: Multi-domain and complex protein structure prediction using inter-domain interactions from deep learning
Source: Commun Biol. 2023 Dec 1;6:1221. doi: 10.1038/s42003-023-05610-7 (PMC10692239; doi:10.1038/s42003-023-05610-7)
Supplement: Supplementary file 4 — Supplementary Data 2 [file 42003_2023_5610_MOESM4_ESM.xlsx]

## Sheet: 164 multi-domain proteins
protein ID	AlphaFold2		DeepAssembly
	RMSD	TM-score	RMSD	TM-score
1b3uA	9.68687	0.735146	5.66395	0.828545
1cdlA	12.153	0.520321	1.14961	0.950503
1dt9A	4.45	0.791819	4.76957	0.774545
1ggzA	6.57815	0.575358	15.675	0.516199
1griA	18.073	0.47436	1.75783	0.942799
1j1dD	11.8347	0.53356	9.8198	0.533022
1k93D	12.1802	0.500045	13.5015	0.479333
1nmvA	16.5437	0.66514	15.4647	0.649889
1oqyA	45.9461	0.225908	42.4254	0.227105
1q8kA	6.77565	0.59158	4.9886	0.726043
1s8oA	6.01819	0.693959	0.548397	0.995669
1st0A	4.34977	0.769766	1.15286	0.972988
1st0B	4.88208	0.754852	7.98031	0.684631
1te6A	3.79696	0.795884	3.7981	0.795874
1xa6A	19.6038	0.529592	1.50789	0.964964
1xfuO	12.356	0.494114	13.3969	0.478308
1xtiA	6.97388	0.618811	9.54168	0.564064
1xtjA	6.80123	0.62606	10.3006	0.569703
1xtkA	7.06346	0.616793	7.52228	0.599525
1ytqA	17.1216	0.500503	17.1781	0.499848
1zuzA	11.5217	0.511288	1.93414	0.880839
1zzaA	18.9234	0.319116	9.98888	0.438505
2dybA	14.6673	0.696787	3.00077	0.950495
2eyzA	22.2092	0.334357	11.2756	0.652265
2f83A	13.9686	0.667759	1.47336	0.977691
2ffuA	8.29997	0.788699	7.67292	0.791755
2gf5A	13.2768	0.471575	3.73049	0.760091
2hxyA	19.0413	0.543813	19.0191	0.542972
2j0uA	19.2666	0.559728	19.2392	0.559769
2jdfA	3.84164	0.626226	3.82967	0.627534
2jt0A	8.06656	0.444004	7.85698	0.490608
2jt3A	11.3613	0.440277	14.958	0.40813
2k0jA	11.7527	0.525044	1.55785	0.915474
2kdoA	15.7341	0.374652	9.14043	0.552343
2kn6A	15.9398	0.459222	12.7806	0.462225
2kr0A	34.5636	0.304314	40.3677	0.300384
2kvdA	11.5272	0.550252	11.7877	0.555838
2l4hA	6.30988	0.724213	5.96894	0.766863
2l6lA	11.8155	0.388333	12.3889	0.387643
2l9nA	14.2379	0.480521	4.87739	0.754949
2looA	11.6449	0.324485	7.45896	0.371625
2lqnA	24.7021	0.362349	21.4392	0.368326
2lv6A	12.5694	0.533544	2.51495	0.827719
2mphA	19.6887	0.497239	11.9296	0.810617
2mzhA	6.08054	0.723619	6.11061	0.722325
2nn6G	6.74592	0.782415	6.67926	0.791907
2nn6I	3.43868	0.745275	6.20159	0.6108
2octA	16.1374	0.476716	16.1403	0.475862
2ok5A	14.5847	0.592697	1.99955	0.971618
2p01A	23.222	0.296229	25.0397	0.498711
2pkgA	6.32343	0.738944	5.64101	0.771705
2q3zA	28.2635	0.665968	28.2697	0.665966
2xwbF	24.2058	0.585157	20.2236	0.580126
2xwjI	24.2811	0.591187	20.4182	0.595995
2ymbC	12.7321	0.679578	0.950921	0.97989
3ajmA	10.3246	0.674786	12.0951	0.670751
3dw8A	6.13011	0.751456	4.53154	0.822896
3e1yA	4.72051	0.740962	5.30687	0.700763
3eiqD	6.98951	0.634956	9.93148	0.586794
3ewtA	12.0043	0.530655	3.48062	0.755468
3g0hA	7.88772	0.640487	8.274	0.615956
3j0aA	40.2435	0.610521	39.7576	0.633044
3j5yA	11.0614	0.591808	11.6781	0.557971
3l8iA	11.0033	0.674722	10.916	0.676457
3l8jA	11.5301	0.656921	8.93221	0.662453
3s3jA	29.0046	0.663759	29.003	0.663759
3t5oA	31.0577	0.615557	13.5462	0.65355
3vklA	15.1214	0.560147	11.7353	0.582326
3wk4A	6.12557	0.68891	0.541683	0.995879
4a0cA	8.26209	0.796468	4.40932	0.89097
4a5tS	8.73221	0.713752	13.2186	0.776746
4bitA	6.99374	0.54893	5.34096	0.805237
4cooA	11.377	0.751349	2.69124	0.91647
4d1eA	99.6801	0.426145	98.3361	0.354902
4d5nA	7.62702	0.67452	7.48594	0.686478
4djcA	6.37671	0.594599	15.6132	0.525231
4durA	8.25921	0.727543	5.47158	0.906199
4e0sB	23.5579	0.664967	18.721	0.654759
4g1tB	8.08204	0.783926	8.88548	0.676704
4gowD	13.4221	0.519155	2.64074	0.769827
4h1yP	11.5167	0.685292	11.4461	0.684444
4h2fA	13.2415	0.672036	13.1246	0.673175
4hanA	13.2473	0.569994	14.0614	0.559114
4iggB	18.8313	0.664115	12.445	0.721751
4kfzA	7.68083	0.479347	5.53737	0.838491
4ktyA	20.1656	0.694238	20.214	0.694851
4l0dA	11.4577	0.747497	2.97503	0.902582
4l27B	11.0343	0.755189	1.40767	0.972423
4l28A	11.0927	0.752968	2.52205	0.922246
4l3vB	11.0169	0.74862	2.30973	0.934788
4mspA	13.1234	0.641215	1.39716	0.961137
4qdeA	3.81558	0.785035	0.816935	0.983855
5a8lQ	6.86049	0.72894	7.02886	0.722554
5c19A	5.81792	0.767023	2.80837	0.945623
5dowA	11.5862	0.519594	3.58815	0.703842
5edmA	21.8619	0.741451	21.7172	0.741529
5eodA	14.0631	0.665087	1.52954	0.977044
5ftnA	10.4296	0.704688	10.8917	0.763284
5gjqJ	7.04877	0.642367	6.20257	0.653372
5gjqK	6.04128	0.776609	5.53618	0.773066
5i25A	14.0044	0.664131	1.75016	0.973136
5ifwB	16.2374	0.655915	17.9748	0.632578
5jthA	11.8328	0.499618	2.23897	0.853242
5oeoA	15.2609	0.430094	15.2992	0.432335
5t0gC	7.58293	0.60407	7.09675	0.623069
5t7cA	11.6433	0.372045	11.5106	0.376494
5tp5A	11.0398	0.379749	11.429	0.335037
5tp6A	12.9172	0.434924	3.99572	0.649036
5u6gA	14.9122	0.598043	14.9591	0.596076
5u6gG	15.2164	0.594396	15.2635	0.590427
5wbxR	10.025	0.509644	7.092	0.538779
5wsvA	14.3234	0.503489	2.49048	0.815372
5xwmA	7.23618	0.668354	7.62296	0.679362
6d6qK	20.5611	0.727991	4.21304	0.87252
6dadA	12.8304	0.516079	2.93984	0.75503
6daeA	12.6835	0.521928	2.82288	0.768639
6dafA	11.6189	0.53812	1.69195	0.880907
6dahA	8.66226	0.527003	16.36	0.469666
6e50A	15.9148	0.592041	15.9257	0.592775
6e5qA	15.8643	0.58952	15.8871	0.592388
6e5rA	15.733	0.598154	15.7767	0.597815
6e6lA	15.9619	0.589269	15.9931	0.592184
6e7iA	8.43883	0.785866	7.80715	0.786918
6fonA	17.7499	0.624312	17.9391	0.624433
6h45A	4.0729	0.766459	4.07146	0.766628
6hcsA	11.6467	0.528716	2.32963	0.811117
6hhjA	9.90034	0.660904	5.82587	0.890586
6i7sA	9.7754	0.620275	6.61159	0.66825
6iurA	7.12735	0.726281	4.47485	0.825789
6jt0B	25.0536	0.449942	26.2194	0.504997
6kn7V	13.0649	0.443201	10.8428	0.422841
6kvgA	18.4721	0.490465	16.2728	0.685791
6mueA	5.36606	0.613394	14.0022	0.523485
6on5A	16.0913	0.593343	16.1213	0.594693
6on7A	16.073	0.595391	16.104	0.59367
6r6hB	8.85452	0.715599	9.87263	0.623407
6s7pA	8.36438	0.695046	8.50015	0.694578
6sn1B	9.34189	0.741272	7.70776	0.761061
6tgbB	28.5657	0.70444	29.602	0.707308
6u3aA	12.768	0.510041	3.34047	0.724118
6u3bA	11.5359	0.515909	2.2639	0.829662
6u3dA	11.6861	0.514875	2.1961	0.838293
6ulgF	4.0705	0.767433	4.03525	0.769468
6vidA	15.6478	0.590585	15.7331	0.593937
6wm2P	9.70676	0.685626	2.96863	0.884626
6wp1A	15.4771	0.57482	15.6081	0.577462
6xteA	7.20675	0.761629	6.89346	0.775468
6y4lA	4.88473	0.749885	4.66039	0.751819
7a09J	12.0521	0.776959	11.596	0.806507
7a5oA	57.882	0.760592	59.8621	0.565314
7bp9A	5.31896	0.793132	6.18184	0.743041
7cccB	14.2114	0.607839	13.6889	0.490301
7cunI	8.27914	0.751186	7.17972	0.776267
7dmeA	23.9064	0.445745	25.9353	0.439159
7egb4	5.54082	0.776022	8.56344	0.804143
7emf0	22.1896	0.583826	21.4984	0.583819
7jtnA	13.9936	0.599846	2.05868	0.966002
7kzpF	6.8593	0.647628	10.2815	0.584697
7kzpL	12.9442	0.581352	23.568	0.536172
7kzpQ	15.4794	0.566364	27.3395	0.441268
7lbmv	4.13228	0.595682	4.81105	0.566442
7lbmy	5.63272	0.749701	9.43496	0.608467
7lbmZ	6.25395	0.741899	6.02211	0.830409
7lsyY	23.385	0.707813	26.2279	0.706149
