# Supplementary material for: Multi-domain and complex protein structure prediction using inter-domain interactions from deep learning
Source: Commun Biol. 2023 Dec 1;6:1221. doi: 10.1038/s42003-023-05610-7 (PMC10692239; doi:10.1038/s42003-023-05610-7)
Supplement: Supplementary file 5 — Supplementary Data 3 [file 42003_2023_5610_MOESM5_ESM.xlsx]

## Sheet: CASP14
target	AlphaFold2		DeepAssembly		DeepAssembly (with experimental domain)
	RMSD	TM-score	RMSD	TM-score	RMSD	TM-score
T1024	3.89632	0.796624	1.54799	0.95728	0.38	0.997
T1030	15.0918	0.599859	4.19915	0.735283	0.122194	0.999598
T1038	2.24643	0.913493	2.19127	0.923579	0.129957	0.999361
T1047s2	3.31332	0.842537	3.31148	0.843272	3.84364	0.823231
T1050	1.61046	0.975085	1.64633	0.974524	1.20799	0.984125
T1052	20.5747	0.677139	20.581	0.677043	19.7653	0.707717
T1053	1.16719	0.981811	1.19473	0.981181	0.581958	0.994853
T1058	1.86594	0.949594	1.86563	0.949623	0.211317	0.999085
T1061	26.5679	0.766042	26.4949	0.76623	0.342266	0.998836
T1070	15.2096	0.508175	15.0958	0.515652	15.3834	0.4927
T1091	2.55931	0.910093	2.72044	0.900266	1.06567	0.981558
T1092	2.16751	0.931264	2.12659	0.930059	2.12958	0.928516
T1093	2.75932	0.928194	2.7673	0.927739	1.46024	0.973505
T1094	2.57238	0.92727	2.57865	0.926968	1.10815	0.980674
T1096	19.9682	0.571025	20.1379	0.581342	26.6498	0.584624
T1100	1.96985	0.922804	1.94639	0.925284	1.09858	0.973479
T1101	3.15729	0.937816	3.10728	0.937077	2.88	0.938

## Sheet: CASP15
target	AlphaFold2		DeepAssembly		DeepAssembly (with experimental domain)
	RMSD	TM-score	RMSD	TM-score	RMSD	TM-score
T1114s1	21.2068	0.513086	24.12	0.429172	16.9768	0.637168
T1120	8.44887	0.512595	7.08759	0.545618	8.22728	0.550512
T1121	4.7217	0.742608	2.02787	0.925128	1.86457	0.935504
T1137s1	17.075	0.446196	17.2848	0.4735	1.86178	0.948772
T1137s2	34.1967	0.41043	28.4022	0.417223	14.169	0.625341
T1137s3	58.1754	0.375135	47.2989	0.37096	12.115	0.5946
T1137s4	63.8056	0.331172	28.6898	0.311415	13.2263	0.761147
T1137s5	11.8759	0.526339	7.61413	0.611521	2.54622	0.899143
T1137s6	18.2809	0.443137	14.7989	0.34995	4.52022	0.775407
T1145	4.12056	0.855191	4.28815	0.841099	0.567853	0.996346
T1157s1	14.2558	0.702514	17.1134	0.707721	19.291	0.707623
T1157s2	7.1723	0.706969	4.41227	0.798548	4.39058	0.80187
T1170	4.18395	0.80985	4.10859	0.813642	3.22629	0.874202
