# Supplementary material for: Multi-domain and complex protein structure prediction using inter-domain interactions from deep learning
Source: Commun Biol. 2023 Dec 1;6:1221. doi: 10.1038/s42003-023-05610-7 (PMC10692239; doi:10.1038/s42003-023-05610-7)
Supplement: Supplementary file 6 — Supplementary Data 4 [file 42003_2023_5610_MOESM6_ESM.xlsx]

## Sheet: 247 protein complexes
protein ID	Organism 1	Organism 2	kingdom1	kingdom2	kingdom	Neff	DeepAssembly	RoseTTAFold	AlphaFold-Multimer
1AN1_I_1AN1_E	Hirudo medicinalis	Sus scrofa	E	E	E	368	0.033	0.011	0.876
1B33_E_1B33_N	Mastigocladus laminosus	Mastigocladus laminosus	B	B	B	27	0.043	0.05	0.026
1BH9_A_1BH9_B	Homo sapiens	Homo sapiens	E	E	H	155	0.868	0.659	0.966
1DHK_A_1DHK_B	Sus scrofa	Phaseolus vulgaris	E	E	E	427	0.004	0.005	0.119
1DOW_B_1DOW_A	Mus musculus	Mus musculus	E	E	E	35	0.088	0.059	0.328
1F3U_E_1F3U_F	Homo sapiens	Homo sapiens	E	E	H	228	0.652	0.386	0.724
1FFT_F_1FFT_G	Escherichia coli	Escherichia coli	B	B	B	687	0.522	0.196	0.532
1GH6_B_1GH6_A	Homo sapiens	Simian virus 40	E	V	M	172	0.056	0.003	0.369
1GHQ_B_1GHQ_A	Homo sapiens	Homo sapiens	E	E	H	224	0.008	0.007	0.013
1GL2_A_1GL2_D	Rattus norvegicus	Rattus norvegicus	E	E	E	293	0.004	0.011	0.844
1GL2_C_1GL2_B	Mus musculus	Mus musculus	E	E	E	204	0.288	0.009	0.831
1GO3_E_1GO3_F	Methanocaldococcus jannaschii	Methanocaldococcus jannaschii	A	A	A	340	0.552	0.631	0.892
1GXD_A_1GXD_C	Homo sapiens	Homo sapiens	E	E	H	243	0.013	0.006	0.007
1H3O_B_1H3O_A	Homo sapiens	Homo sapiens	E	E	H	35	0.022	0.017	0.836
1IKN_D_1IKN_A	Homo sapiens	Mus musculus	E	E	E	117	0.048	0.003	0.114
1IS8_H_1IS8_S	Rattus norvegicus	Rattus norvegicus	E	E	E	23	0.064	0.008	0.008
1J34_C_1J34_A	Bos taurus	Protobothrops flavoviridis	E	E	E	1	0.006	0.027	0.042
1JB0_A_1JB0_D	Thermosynechococcus elongatus	Thermosynechococcus elongatus	B	B	B	26	0.004	0.003	0.373
1JMU_I_1JMU_F	Reovirus type 1	Reovirus type 1	V	V	V	7	0.008	0.004	0.006
1K8K_C_1K8K_G	Bos taurus	Bos taurus	E	E	E	229	0.008	0.009	0.435
1KA9_H_1KA9_F	Thermus thermophilus	Thermus thermophilus	B	B	B	1939	0.799	0.265	0.875
1KF6_C_1KF6_D	Escherichia coli	Escherichia coli	B	B	B	127	0.006	0.35	0.893
1NH2_D_1NH2_C	Saccharomyces cerevisiae	Saccharomyces cerevisiae	E	E	E	103	0.574	0.203	0.613
1ORY_B_1ORY_A	Aquifex aeolicus	Aquifex aeolicus	B	B	B	964	0.717	0.006	0.845
1OW3_B_1OW3_A	Homo sapiens	Homo sapiens	E	E	H	308	0.871	0.005	0.834
1PBY_C_1PBY_A	Paracoccus denitrificans	Paracoccus denitrificans	B	B	B	66	0.009	0.075	0.468
1PRT_E_1PRT_F	Bordetella pertussis	Bordetella pertussis	B	B	B	2	0.021	0.008	0.048
1PRT_G_1PRT_L	Bordetella pertussis	Bordetella pertussis	B	B	B	2	0.014	0.011	0.041
1Q90_D_1Q90_C	Chlamydomonas reinhardtii	Chlamydomonas reinhardtii	E	E	E	429	0.058	0.012	0.139
1RP3_F_1RP3_E	Aquifex aeolicus	Aquifex aeolicus	B	B	B	708	0.25	0.076	0.382
1S6V_B_1S6V_C	Saccharomyces cerevisiae	Saccharomyces cerevisiae	E	E	E	296	0.006	0.004	0.028
1TAF_A_1TAF_B	Drosophila melanogaster	Drosophila melanogaster	V	V	V	268	0.807	0.711	0.909
1TII_C_1TII_E	Escherichia coli	Escherichia coli	B	B	B	2	0.029	0.022	0.027
1W85_C_1W85_D	Geobacillus stearothermophilus	Geobacillus stearothermophilus	B	B	B	2524	0.87	0.51	0.017
1WWW_V_1WWW_Y	Homo sapiens	Homo sapiens	E	E	H	65	0.006	0.006	0.015
1YTZ_I_1YTZ_C	Gallus gallus	Gallus gallus	E	E	E	84	0.006	0.004	0.356
2A6Q_C_2A6Q_F	Escherichia coli	Escherichia coli	B	B	B	2440	0.693	0.576	0.843
2ARP_A_2ARP_F	Homo sapiens	Rattus norvegicus	E	E	E	168	0.019	0.005	0.483
2AUH_B_2AUH_A	Homo sapiens	Homo sapiens	E	E	H	105	0.113	0.011	0.112
2B9S_A_2B9S_B	Leishmania infantum	Leishmania donovani	E	E	E	125	0.782	0.306	0.807
2CLY_D_2CLY_E	Bos taurus	Bos taurus	E	E	E	86	0.003	0.161	0.656
2D1P_D_2D1P_F	Escherichia coli	Escherichia coli	B	B	B	541	0.629	0.48	0.937
2DOQ_D_2DOQ_B	Saccharomyces cerevisiae	Saccharomyces cerevisiae	E	E	E	2	0.004	0.017	0.268
2F8X_K_2F8X_C	Homo sapiens	Homo sapiens	E	E	H	136	0.007	0.006	0.016
2FD6_U_2FD6_A	Homo sapiens	Homo sapiens	E	E	H	95	0.005	0.005	0.045
2FYU_C_2FYU_G	Bos taurus	Bos taurus	E	E	E	15	0.008	0.01	0.503
2GAG_A_2GAG_C	Stenotrophomonas maltophilia	Stenotrophomonas maltophilia	B	B	B	2078	0.101	0.011	0.864
2GAG_B_2GAG_D	Stenotrophomonas maltophilia	Stenotrophomonas maltophilia	B	B	B	101	0.097	0.18	0.848
2HTM_G_2HTM_C	Thermus thermophilus	Thermus thermophilus	B	B	B	504	0.302	0.445	0.787
2HYI_C_2HYI_D	Homo sapiens	Homo sapiens	E	E	H	32	0.008	0.014	0.285
2IJ0_B_2IJ0_C	Staphylococcus aureus	Homo sapiens	B	E	M	1	0.017	0.015	0.055
2NPS_C_2NPS_D	Rattus norvegicus	Homo sapiens	E	E	E	226	0.641	0.162	0.876
2P22_A_2P22_D	Saccharomyces cerevisiae	Saccharomyces cerevisiae	E	E	E	17	0.001	0.23	0.132
2P58_A_2P58_C	Yersinia pestis	Yersinia pestis	B	B	B	10	0.02	0.244	0.55
2P58_B_2P58_C	Yersinia pestis	Yersinia pestis	B	B	B	16	0.037	0.123	0.086
2PMS_A_2PMS_C	Homo sapiens	Streptococcus pneumoniae	E	V	M	1	0.006	0.007	0.372
2PMZ_K_2PMZ_C	Sulfolobus solfataricus	Sulfolobus solfataricus	A	A	A	320	0.527	0.011	0.265
2PMZ_T_2PMZ_G	Sulfolobus solfataricus	Sulfolobus solfataricus	A	A	A	1066	0.008	0.004	0.028
2PNR_G_2PNR_E	Homo sapiens	Homo sapiens	E	E	H	2744	0.028	0.007	0.013
2PQN_B_2PQN_A	Saccharomyces cerevisiae	Saccharomyces cerevisiae	E	E	E	1	0.03	0.205	0.177
2PSM_C_2PSM_B	Mus musculus	Mus musculus	E	E	E	40	0.007	0.063	0.936
2Q0O_A_2Q0O_C	Sinorhizobium fredii	Sinorhizobium fredii	B	B	B	44	0.024	0.014	0.259
2QCS_B_2QCS_A	Bos taurus	Mus musculus	E	E	E	1740	0.226	0.004	0.642
2QFA_A_2QFA_B	Homo sapiens	Homo sapiens	E	E	H	44	0.719	0.802	0.838
2QFA_C_2QFA_B	Homo sapiens	Homo sapiens	E	E	H	18	0.445	0.408	0.602
2QKH_A_2QKH_B	Homo sapiens	Homo sapiens	E	E	H	25	0.015	0.011	0.05
2V6X_A_2V6X_B	Saccharomyces cerevisiae	Saccharomyces cerevisiae	E	E	E	58	0.01	0.008	0.461
2VPG_A_2VPG_B	Homo sapiens	Homo sapiens	E	E	H	25	0.649	0.051	0.702
2VSO_A_2VSO_E	Saccharomyces cerevisiae	Saccharomyces cerevisiae	E	E	E	229	0.01	0.011	0.445
2WIU_D_2WIU_C	Escherichia coli	Escherichia coli	B	B	B	2167	0.026	0.009	0.448
2WT7_A_2WT7_B	Mus musculus	Mus musculus	E	E	E	78	0.006	0.007	0.2
2XTS_B_2XTS_A	Paracoccus denitrificans	Paracoccus denitrificans	B	B	B	1732	0.743	0.136	0.863
2Y3A_B_2Y3A_A	Mus musculus	Mus musculus	E	E	E	198	0.133	0.004	0.186
2Y69_A_2Y69_B	Bos taurus	Bos taurus	E	E	E	315	0.79	0.061	0.521
2Y69_N_2Y69_P	Bos taurus	Bos taurus	E	E	E	283	0.857	0.006	0.705
2YFV_A_2YFV_C	Kluyveromyces lactis	Kluyveromyces lactis	E	E	E	5	0.157	0.015	0.119
2YPA_C_2YPA_D	Homo sapiens	Homo sapiens	E	E	H	53	0.708	0.252	0.744
2ZP8_B_2ZP8_G	Geobacillus stearothermophilus	Bacillus subtilis	B	B	B	35	0.018	0.01	0.017
3A1J_C_3A1J_A	Homo sapiens	Homo sapiens	E	E	H	685	0.65	0.25	0.609
3A5Z_C_3A5Z_D	Escherichia coli	Escherichia coli	B	B	B	2059	0.02	0.004	0.462
3ALZ_A_3ALZ_B	Measles virus	Saguinus oedipus	V	E	M	1	0.675	0.011	0.587
3AYH_A_3AYH_B	Schizosaccharomyces pombe	Schizosaccharomyces pombe	E	E	E	359	0.373	0.589	0.869
3B0D_C_3B0D_B	Gallus gallus	Gallus gallus	E	E	E	282	0.826	0.638	0.871
3BG1_A_3BG1_B	Homo sapiens	Saccharomyces cerevisiae	E	E	E	345	0.675	0.004	0.54
3BG4_C_3BG4_D	Bos taurus	Hirudo nipponia	E	E	E	20	0.018	0.091	0.024
3C0T_A_3C0T_B	Schizosaccharomyces pombe	Schizosaccharomyces pombe	E	E	E	1	0.029	0.033	0.736
3DBO_B_3DBO_A	Mycobacterium tuberculosis	Mycobacterium tuberculosis	B	B	B	29	0.153	0.413	0.754
3DGP_A_3DGP_B	Saccharomyces cerevisiae	Saccharomyces cerevisiae	E	E	E	146	0.742	0.716	0.896
3EGG_A_3EGG_C	Homo sapiens	Rattus norvegicus	E	E	E	907	0.416	0.014	0.549
3F3F_B_3F3F_D	Saccharomyces cerevisiae	Saccharomyces cerevisiae	E	E	E	343	0.611	0.006	0.77
3FIE_C_3FIE_A	Homo sapiens	Clostridium botulinum	E	V	M	1	0.02	0.015	0.455
3G5O_D_3G5O_C	Mycobacterium tuberculosis	Mycobacterium tuberculosis	B	B	B	4438	0.729	0.052	0.799
3GCG_A_3GCG_B	Homo sapiens	Escherichia coli	E	B	M	1	0.01	0.009	0.834
3GLI_A_3GLI_B	Escherichia coli	Escherichia coli	B	B	B	4544	0.009	0.006	0.45
3GLI_F_3GLI_J	Escherichia coli	Escherichia coli	B	B	B	5653	0.009	0.011	0.515
3HRD_D_3HRD_A	Eubacterium barkeri	Eubacterium barkeri	B	B	B	2159	0.886	0.367	0.857
3HRD_H_3HRD_F	Eubacterium barkeri	Eubacterium barkeri	B	B	B	1973	0.839	0.539	0.878
3HRD_H_3HRD_G	Eubacterium barkeri	Eubacterium barkeri	B	B	B	2372	0.736	0.418	0.693
3INB_D_3INB_A	Homo sapiens	Measles virus	E	V	M	1	0.015	0.013	0.007
3KFU_H_3KFU_J	Thermus thermophilus	Thermus thermophilus	B	B	B	1546	0.663	0.247	0.678
3KQ4_B_3KQ4_A	Homo sapiens	Homo sapiens	E	E	H	99	0.004	0.006	0.314
3KYS_B_3KYS_A	Homo sapiens	Homo sapiens	E	E	H	22	0.037	0.006	0.809
3L75_E_3L75_D	Gallus gallus	Gallus gallus	E	E	E	644	0.007	0.018	0.154
3L82_A_3L82_B	Homo sapiens	Homo sapiens	E	E	H	42	0.01	0.004	0.022
3M91_A_3M91_B	Mycobacterium tuberculosis	Mycobacterium tuberculosis	B	B	B	142	0.03	0.099	0.145
3M9S_3_3M9S_F	Thermus thermophilus	Thermus thermophilus	B	B	B	1838	0.02	0.007	0.004
3MHS_C_3MHS_B	Saccharomyces cerevisiae	Saccharomyces cerevisiae	E	E	E	167	0.005	0.197	0.508
3MK7_G_3MK7_I	Pseudomonas stutzeri	Pseudomonas stutzeri	B	B	B	916	0.32	0.104	0.664
3MML_A_3MML_B	Mycobacterium smegmatis	Mycobacterium smegmatis	B	B	B	1913	0.699	0.514	0.592
3MSX_A_3MSX_B	Homo sapiens	Homo sapiens	E	E	H	320	0.847	0.004	0.934
3N3K_B_3N3K_A	Homo sapiens	Homo sapiens	E	E	H	416	0.015	0.007	0.138
3N9N_C_3N9N_A	Caenorhabditis elegans	Caenorhabditis elegans	E	E	E	1	0.033	0.008	0.267
3NFG_C_3NFG_D	Candida glabrata	Candida glabrata	E	E	E	116	0.331	0.32	0.354
3O6Q_A_3O6Q_D	Bacillus subtilis	Bacillus subtilis	B	B	B	3	0.015	0.064	0.383
3OVU_C_3OVU_B	Homo sapiens	Staphylococcus aureus	E	B	M	12	0.053	0.031	0.096
3P5J_A_3P5J_C	Mus musculus	Mus musculus	E	E	E	279	0.379	0.38	0.451
3P5J_C_3P5J_B	Mus musculus	Mus musculus	E	E	E	395	0.742	0.663	0.836
3R07_A_3R07_C	Thermoplasma acidophilum	Thermoplasma acidophilum	A	A	A	616	0.688	0.134	0.879
3R84_V_3R84_U	Saccharomyces cerevisiae	Saccharomyces cerevisiae	E	E	E	52	0.391	0.336	0.548
3RFZ_F_3RFZ_E	Escherichia coli	Escherichia coli	B	B	B	971	0.019	0.006	0.513
3RGB_A_3RGB_C	Methylococcus capsulatus	Methylococcus capsulatus	B	B	B	45	0.005	0.019	0.5
3RZO_C_3RZO_K	Saccharomyces cerevisiae	Saccharomyces cerevisiae	E	E	E	508	0.698	0.38	0.716
3S8G_B_3S8G_C	Thermus thermophilus	Thermus thermophilus	B	B	B	45	0.007	0.023	0.041
3SBT_B_3SBT_A	Saccharomyces cerevisiae	Saccharomyces cerevisiae	E	E	E	155	0.013	0.002	0.007
3T5V_B_3T5V_C	Saccharomyces cerevisiae	Saccharomyces cerevisiae	E	E	E	248	0.01	0.005	0.554
3T97_C_3T97_B	Rattus norvegicus	Rattus norvegicus	E	E	E	92	0.004	0.019	0.558
3TJZ_C_3TJZ_B	Bos taurus	Bos taurus	E	E	E	225	0.065	0.012	0.493
3TW8_D_3TW8_C	Homo sapiens	Homo sapiens	E	E	H	276	0.01	0.005	0.444
3U60_C_3U60_G	Enterobacteria phage T4	Enterobacteria phage T4	V	V	V	94	0.003	0.005	0.555
3U9Z_A_3U9Z_C	Oryctolagus cuniculus	Drosophila melanogaster	E	V	M	2	0.116	0.003	0.784
3UKY_B_3UKY_C	Mus musculus	Saccharomyces cerevisiae	E	E	E	1	0.012	0.009	0.376
3V11_A_3V11_B	Sulfolobus solfataricus	Sulfolobus solfataricus	A	A	A	1109	0.005	0.003	0.575
3VMF_A_3VMF_B	Aeropyrum pernix	Aeropyrum pernix	A	A	A	548	0.008	0.004	0.014
3VZA_C_3VZA_E	Gallus gallus	Gallus gallus	E	E	E	1	0.031	0.042	0.055
3W1Y_C_3W1Y_A	Escherichia coli	Trypanosoma brucei brucei	B	E	M	132	0.041	0.006	0.009
3WFD_C_3WFD_B	Pseudomonas aeruginosa	Pseudomonas aeruginosa	B	B	B	847	0.595	0.021	0.945
3WO4_A_3WO4_C	Homo sapiens	Homo sapiens	E	E	H	63	0.016	0.013	0.013
3X1L_D_3X1L_G	Archaeoglobus fulgidus	Archaeoglobus fulgidus	A	A	A	298	0.01	0.052	0.031
3ZIA_E_3ZIA_G	Saccharomyces cerevisiae	Saccharomyces cerevisiae	E	E	E	786	0.004	0.006	0.036
3ZIA_G_3ZIA_I	Saccharomyces cerevisiae	Saccharomyces cerevisiae	E	E	E	117	0.003	0.008	0.557
3ZIA_M_3ZIA_T	Saccharomyces cerevisiae	Saccharomyces cerevisiae	E	E	E	11	0.03	0.002	0.007
4A8J_D_4A8J_E	Saccharomyces cerevisiae	Saccharomyces cerevisiae	E	E	E	139	0.054	0.141	0.01
4B0M_M_4B0M_B	Yersinia pestis	Yersinia pestis	B	B	B	3	0.012	0.011	0.423
4BSZ_A_4BSZ_B	Saccharomyces cerevisiae	Saccharomyces cerevisiae	E	E	E	541	0.015	0.004	0.339
4CFR_Q_4CFR_B	Homo sapiens	Homo sapiens	E	E	H	98	0.015	0.054	0.438
4CI6_A_4CI6_B	Spodoptera frugiperda	Yersinia enterocolitica	V	B	M	554	0.003	0.005	0.015
4D18_F_4D18_A	Homo sapiens	Homo sapiens	E	E	H	437	0.004	0.012	0.366
4D18_M_4D18_N	Homo sapiens	Homo sapiens	E	E	H	356	0.005	0.008	0.452
4DI3_E_4DI3_C	Treponema pallidum	Treponema pallidum	B	B	B	936	0.037	0.01	0.776
4DL0_E_4DL0_G	Saccharomyces cerevisiae	Saccharomyces cerevisiae	E	E	E	211	0.436	0.13	0.588
4DL0_E_4DL0_I	Saccharomyces cerevisiae	Saccharomyces cerevisiae	E	E	E	199	0.029	0.008	0.002
4EN2_B_4EN2_A	Human immunodeficiency virus 1	Mus musculus	V	E	M	1	0.057	0.007	0.579
4F0Z_C_4F0Z_A	African swine fever virus	Homo sapiens	V	E	M	1	0.019	0.008	0.355
4FXG_J_4FXG_B	Homo sapiens	Homo sapiens	E	E	H	771	0.049	0.004	0.236
4FXW_B_4FXW_A	Homo sapiens	Homo sapiens	E	E	H	197	0.011	0.009	0.296
4GAM_B_4GAM_C	Methylococcus capsulatus	Methylococcus capsulatus	B	B	B	8	0.009	0.014	0.444
4H44_A_4H44_G	Nostoc sp.	Nostoc sp.	B	B	B	14	0.019	0.112	0.012
4H62_Q_4H62_K	Saccharomyces cerevisiae	Saccharomyces cerevisiae	E	E	E	1	0.009	0.008	0.132
4HEA_5_4HEA_4	Thermus thermophilus	Thermus thermophilus	B	B	B	942	0.014	0.205	0.403
4HEA_A_4HEA_6	Thermus thermophilus	Thermus thermophilus	B	B	B	505	0.004	0.208	0.244
4HEA_D_4HEA_I	Thermus thermophilus	Thermus thermophilus	B	B	B	5	0.007	0.013	0.018
4HEA_Q_4HEA_P	Thermus thermophilus	Thermus thermophilus	B	B	B	1505	0.68	0.069	0.646
4HKC_A_4HKC_B	Homo sapiens	Homo sapiens	E	E	H	1	0.039	0.109	0.786
4I6M_A_4I6M_C	Saccharomyces cerevisiae	Saccharomyces cerevisiae	E	E	E	206	0.003	0.003	0.022
4I98_A_4I98_C	Streptococcus pneumoniae	Streptococcus pneumoniae	V	V	V	1709	0.351	0.282	0.215
4I9X_C_4I9X_B	Homo sapiens	Human cytomegalovirus	E	V	M	4	0.011	0.005	0.03
4JGH_D_4JGH_C	Homo sapiens	Mus musculus	E	E	E	291	0.003	0.012	0.609
4JMF_A_4JMF_B	Pseudomonas aeruginosa	Pseudomonas aeruginosa	B	B	B	6	0.005	0.018	0.011
4LX3_A_4LX3_B	Nostoc punctiforme	Nostoc punctiforme	B	B	B	135	0.78	0.667	0.854
4ME7_F_4ME7_C	Bacillus subtilis	Bacillus subtilis	B	B	B	1686	0.015	0.033	0.022
4MQW_Z_4MQW_H	Homo sapiens	Homo sapiens	E	E	H	132	0.009	0.006	0.216
4NQW_A_4NQW_B	Mycobacterium tuberculosis	Mycobacterium tuberculosis	B	B	B	1617	0.307	0.018	0.689
4OMF_G_4OMF_B	Methanothermobacter marburgensis	Methanothermobacter marburgensis	A	A	A	1231	0.754	0.02	0.895
4OV6_G_4OV6_E	Homo sapiens	Homo sapiens	E	E	H	652	0.011	0.015	0.35
4OY2_F_4OY2_E	Saccharomyces cerevisiae	Saccharomyces cerevisiae	E	E	E	233	0.563	0.279	0.71
4P5O_G_4P5O_D	Homo sapiens	Homo sapiens	E	E	H	248	0.006	0.015	0.454
4P6V_B_4P6V_A	Vibrio cholerae serotype O1	Vibrio cholerae serotype O1	B	B	B	1192	0.006	0.006	0.046
4P6V_D_4P6V_C	Vibrio cholerae serotype O1	Vibrio cholerae serotype O1	B	B	B	877	0.371	0.024	0.033
4Q35_A_4Q35_B	Shigella flexneri	Shigella flexneri	B	B	B	847	0.685	0.091	0.756
4Q7J_B_4Q7J_C	Escherichia coli	Escherichia phage Qbeta	B	V	M	2	0.057	0.01	0.02
4Q7J_E_4Q7J_G	Escherichia coli	Escherichia phage Qbeta	B	V	M	2	0.64	0.003	0.003
4R3U_A_4R3U_C	Aquincola tertiaricarbonis	Aquincola tertiaricarbonis	B	B	B	438	0.846	0.013	0.699
4RGW_A_4RGW_B	Homo sapiens	Homo sapiens	E	E	H	196	0.75	0.518	0.817
4U7U_A_4U7U_B	Escherichia coli	Escherichia coli	B	B	B	200	0.021	0.091	0.01
4UB8_B_4UB8_H	Thermosynechococcus vulcanus	Thermosynechococcus vulcanus	B	B	B	40	0.008	0.027	0.297
4UB8_o_4UB8_u	Thermosynechococcus vulcanus	Thermosynechococcus vulcanus	B	B	B	37	0.033	0.182	0.096
4UEL_A_4UEL_C	Homo sapiens	Homo sapiens	E	E	H	234	0.692	0.466	0.733
4UF5_A_4UF5_B	Homo sapiens	Homo sapiens	E	E	H	84	0.011	0.014	0.583
4V0X_A_4V0X_B	Mus musculus	Homo sapiens	E	E	E	9	0.023	0.023	0.886
4V3K_B_4V3K_C	Homo sapiens	Homo sapiens	E	E	H	278	0.057	0.054	0.022
4WQO_D_4WQO_A	Homo sapiens	Homo sapiens	E	E	H	135	0.008	0.002	0.034
4WYB_C_4WYB_D	Oryctolagus cuniculus	Saccharomyces cerevisiae	E	E	E	14	0.337	0.011	0.875
4XB6_B_4XB6_D	Escherichia coli	Escherichia coli	B	B	B	135	0.591	0.544	0.855
4XGA_B_4XGA_A	Escherichia coli	Escherichia coli	B	B	B	1605	0.52	0.01	0.629
4XGC_A_4XGC_D	Drosophila melanogaster	Drosophila melanogaster	V	V	V	2428	0.013	0.004	0.308
4XIZ_A_4XIZ_N	Saccharomyces cerevisiae	Saccharomyces cerevisiae	E	E	E	168	0.853	0.549	0.986
4Z42_C_4Z42_B	Yersinia enterocolitica W22703	Yersinia enterocolitica W22703	B	B	B	209	0.702	0.17	0.009
4Z42_F_4Z42_A	Yersinia enterocolitica W22703	Yersinia enterocolitica W22703	B	B	B	189	0.068	0.022	0.844
4Z8L_E_4Z8L_F	Simian immunodeficiency virus	Mandrillus sphinx	V	E	M	1	0.182	0.022	0.027
4ZK7_W_4ZK7_E	Thermus thermophilus	Thermus thermophilus	B	B	B	177	0.007	0.009	0.022
4ZP3_A_4ZP3_M	Homo sapiens	Homo sapiens	E	E	H	2	0.012	0.046	0.048
5AWW_Y_5AWW_E	Thermus thermophilus	Thermus thermophilus	B	B	B	1027	0.738	0.576	0.784
5AWW_Y_5AWW_G	Thermus thermophilus	Thermus thermophilus	B	B	B	1036	0.479	0.241	0.425
5B0O_C_5B0O_G	Salmonella typhimurium	Salmonella typhimurium	B	B	B	847	0.006	0.022	0.4
5B2G_A_5B2G_F	Enterobacteria phage T4	Clostridium perfringens	V	B	M	1	0.102	0.012	0.005
5BNX_C_5BNX_B	Homo sapiens	Homo sapiens	E	E	H	73	0.01	0.01	0.368
5C2J_B_5C2J_A	Mus musculus	Homo sapiens	E	E	E	291	0.523	0.004	0.578
5CJP_A_5CJP_E	Homo sapiens	Homo sapiens	E	E	H	231	0.021	0.012	0.007
5DLQ_C_5DLQ_B	Homo sapiens	Mus musculus	E	E	E	409	0.014	0.007	0.601
5DMV_C_5DMV_D	Mus musculus	Mus musculus	E	E	E	1	0.011	0.009	0.211
5EOF_C_5EOF_B	Homo sapiens	Homo sapiens	E	E	H	12	0.023	0.016	0.023
5EXE_B_5EXE_A	Moorella thermoacetica	Moorella thermoacetica	B	B	B	1627	0.296	0.006	0.005
5EXE_B_5EXE_C	Moorella thermoacetica	Moorella thermoacetica	B	B	B	1444	0.528	0.007	0.692
5F5T_A_5F5T_C	Chaetomium thermophilum	Chaetomium thermophilum	E	E	E	125	0.007	0.003	0.59
5FFO_D_5FFO_B	Homo sapiens	Homo sapiens	E	E	H	150	0.02	0.004	0.018
5FU7_C_5FU7_D	Homo sapiens	Drosophila melanogaster	E	V	M	5	0.02	0.014	0.555
5FU7_E_5FU7_G	Homo sapiens	Homo sapiens	E	E	H	269	0.02	0.013	0.29
5FVD_B_5FVD_A	Human metapneumovirus	Human metapneumovirus	V	V	V	1	0.105	0.012	0.064
5I2D_H_5I2D_A	Thermus thermophilus	Thermus thermophilus	B	B	B	1579	0.006	0.004	0.005
5IXI_B_5IXI_A	Homo sapiens	Homo sapiens	E	E	H	1	0.004	0.026	0.592
5J9T_B_5J9T_C	Saccharomyces cerevisiae	Saccharomyces cerevisiae	E	E	E	227	0.673	0.156	0.551
5J9T_C_5J9T_D	Saccharomyces cerevisiae	Saccharomyces cerevisiae	E	E	E	250	0.753	0.272	0.643
5JAA_D_5JAA_A	Vibrio cholerae serotype O1	Vibrio cholerae serotype O1	B	B	B	918	0.631	0.247	0.631
5JDO_E_5JDO_A	Homo sapiens	Trypanosoma congolense	E	E	E	1	0.014	0.011	0.011
5JEA_K_5JEA_C	Saccharomyces cerevisiae	Saccharomyces cerevisiae	E	E	E	295	0.005	0.009	0.006
5KTB_C_5KTB_B	Saccharomyces cerevisiae	Saccharomyces cerevisiae	E	E	E	1	0.003	0.016	0.543
5KWY_C_5KWY_B	Homo sapiens	Homo sapiens	E	E	H	282	0.012	0.007	0.524
5LDA_B_5LDA_A	Pyrococcus furiosus	Pyrococcus furiosus	A	A	A	1878	0.013	0.085	0.448
5LDD_C_5LDD_B	Chaetomium thermophilum	Chaetomium thermophilum	E	E	E	178	0.006	0.005	0.296
5LOP_A_5LOP_C	Kluyveromyces lactis	Kluyveromyces lactis	E	E	E	79	0.056	0.065	0.541
5M5E_D_5M5E_C	Homo sapiens	Homo sapiens	E	E	H	16	0.011	0.006	0.122
5MB9_A_5MB9_D	Chaetomium thermophilum	Chaetomium thermophilum	E	E	E	58	0.083	0.263	0.83
5MSM_B_5MSM_A	Saccharomyces cerevisiae	Saccharomyces cerevisiae	E	E	E	388	0.713	0.257	0.741
5MSM_C_5MSM_B	Saccharomyces cerevisiae	Saccharomyces cerevisiae	E	E	E	180	0.426	0.411	0.048
5N9J_A_5N9J_D	Schizosaccharomyces pombe	Schizosaccharomyces pombe	E	E	E	260	0.001	0.006	0.368
5N9J_B_5N9J_D	Schizosaccharomyces pombe	Schizosaccharomyces pombe	E	E	E	168	0.406	0.467	0.439
5N9J_C_5N9J_A	Schizosaccharomyces pombe	Schizosaccharomyces pombe	E	E	E	123	0.005	0.008	0.439
5N9J_C_5N9J_B	Schizosaccharomyces pombe	Schizosaccharomyces pombe	E	E	E	109	0.023	0.076	0.22
5N9J_S_5N9J_A	Schizosaccharomyces pombe	Schizosaccharomyces pombe	E	E	E	275	0.004	0.007	0.005
5N9J_S_5N9J_W	Schizosaccharomyces pombe	Schizosaccharomyces pombe	E	E	E	205	0.423	0.061	0.278
5N9J_S_5N9J_Z	Schizosaccharomyces pombe	Schizosaccharomyces pombe	E	E	E	150	0.004	0.014	0.01
5O7X_I_5O7X_G	Saccharomyces cerevisiae	Saccharomyces cerevisiae	E	E	E	184	0.018	0.009	0.243
5T5I_B_5T5I_D	Methanothermobacter sp. CaT2	Methanothermobacter wolfeii	A	A	A	1738	0.421	0.005	0.87
5TAR_A_5TAR_B	Homo sapiens	Homo sapiens	E	E	H	88	0.031	0.021	0.07
5WXM_B_5WXM_V	Saccharomyces cerevisiae	Saccharomyces cerevisiae	E	E	E	93	0.557	0.591	0.697
5X1E_A_5X1E_C	Legionella pneumophila subsp. pneumophila	Legionella pneumophila subsp. pneumophila	B	B	B	21	0.02	0.008	0.554
5XJL_2_5XJL_M	Homo sapiens	Homo sapiens	E	E	H	46	0.021	0.025	0.546
